# Supplementary material for: Optimizing PMTCT efforts by repeat HIV testing during antenatal and perinatal care in resource-limited settings: A longitudinal assessment of HIV seroconversion
Source: PLoS One. 2020 May 29;15(5):e0233396. doi: 10.1371/journal.pone.0233396 (PMC7259594; doi:10.1371/journal.pone.0233396)
Supplement: S1 Data — (XLS) [file pone.0233396.s003.xls]

## Sheet: Sheet1
Patient ID#	Age	MSt	PrSt	SyphilisHistory	1stANC_GP	2ndANC_GP	2ndANCSt	3rdANC_GP	3rdANC_St	4thANC_GP	4thANC_St	Birth_GP	Birth_St	BirthSexAct	6wkSt	6WkFP	6wkSexAct	14WkSt
A001	18	M	Neg	N	24	28	Neg	32	Neg	36	Neg					H	Y	Neg
A002	28	M		N	24	34	Neg					38	Neg	Y	Neg	Y	N	Neg
A003	23	M		N	24	26	Neg	30	Neg	34	Neg	40	Neg	N	Neg	Y	N	Neg
A004	18	M		N	20	24	Neg	28	Neg			38	Neg	N	Neg	H	Y	Neg
A005	22	S		N	18	20	Neg	24	Neg
A006	19	M	Neg	N	24	28	Neg	32	Neg	36	Neg	40	Neg	Y	Neg	Y	Y	Neg
A007	20	M		N	28	32	Neg	36	Neg	38	Neg	40	Neg	N	Neg	H	Y	Neg
A008	16	S		N	24	28	Neg	34	Neg			40	Neg	N	Neg	H	Y	Neg
A009	19	M	Neg	N	22	26	Neg	30	Neg	34	Neg	40	Neg	N	Neg	H	Y	Neg
A010	17	S		N	24	28	Neg	32	Neg	36	Neg	38	Neg	N	Neg	H	Y	Neg
A011	35	M	Neg	N	24	26	Neg	32	Neg	34	Neg	40	Neg					Neg
A012	25	M		N	22	26	Neg	30	Neg						Neg	N	Y	Neg
A013	17	S		N	32	34	Neg					40	Neg	Y				Neg
A014	19	S		N	26	30	Neg	36	Neg	38		40	Neg	N	Neg	H	Y	Neg
A015	19	M	Neg	N	28	34	Neg	36	Neg			38	Neg	N	Neg	H	Y	Neg
A016	29	M	Neg	N	26	30	Neg	34	Neg			40	Neg	N	Neg	H	Y	Neg
A017	33	M	Neg	N	26	28	Neg	34	Neg	36	Neg							Neg
A018	17	S		N	24	28	Neg	34	Neg	38	Neg	40	Neg	N	Neg	H	Y	Neg
A019	28	M	Neg	N	34	38	Neg	40	Neg			40	Neg	N	Neg	H	Y	Neg
A020	20	S		N	24	34	Neg	36	Neg			38	Neg	N	Neg	H	Y	Neg
A021	29	M		N	24	28	Neg	32	Neg	34	Neg	40	Neg	N	Neg	H	Y	Neg
A022	29	M	Neg	N	24	32	Neg	37	Neg			40	Neg	N	Neg	H	Y	Neg
A023	26	M		N	28	34	Neg	38	Neg	40	Neg	40	Neg			H	Y	Neg
A024	19	M	Neg	N	22	24	Neg	32	Neg						Neg	H	Y	Neg
A025	17	S		N	24	28	Neg	32	Neg			38	Neg	N	Neg	H	Y	Neg
A026	29	M		N	24	28	Neg	34	Neg	38	Neg	40	Neg	N	Neg	H	Y	Neg
A027	34	M		N	24	28	Neg	32	Neg	38	Neg	42	Neg			NH	Y	Neg
A028	18	S		N	28										Neg	H	Y	Neg
A029	26	M		N	36	38	Neg					40	Neg	N	Neg	H	Y	Neg
A030	19	S		N	24	30	Neg	34	Neg	38	Neg	39	Neg	N	Neg	NH	Y	Neg
A031	19	M		N	24	30	Neg	34	Neg			40	Neg	N	Neg	H	Y	Neg
A032	18	M		N	26	30	Neg	34	Neg			38	Neg	N	Neg	H	Y	Neg
A033	19	M		N	24	28	Neg	34	Neg			38	Neg	N	Neg	H	Y	Neg
A034	21	M		N	28	32	Neg	36	Neg			37	Neg	N	Neg	NH		Neg
A035	26	M		N	30	34	Neg	38	Neg			40	Neg	N	Neg	H	Y	Neg
A036	28	M		N	28	36	Neg	38	Neg					N	Neg		Y	Neg
A037	29	M	Neg	N	30	34	Neg					38		N	Neg	NH	Y	Neg
A038	24	M	Neg	N	34	38	Neg					40	Neg	N	Neg	H	Y	Neg
A039	20	M	Neg	N	32	36	Neg					40	Neg	N	Neg	H	Y	Neg
A040	25	M	Neg	N	24	30	Neg	34	Neg					N	Neg	H	Y	Neg
A041	20	M	Neg	N	24	30	Neg	34	Neg			38		N	Neg	H	Y	Neg
A042	17	S		N	24	30	Neg	34	Neg			40	Neg	N	Neg	N	N	Neg
A043	37	M	Neg	N	24	30	Neg	34	Neg	38	Neg			N	Neg	H	Y	Neg
A044	35	M	Neg	N	30	34	Neg							N	Neg	N	Y	Neg
A045	18	M	Neg	N	26	30	Neg	34	Neg	38	Neg	38	Neg	N	Neg	H	Y	Neg
A046	19	M	Neg	N	24	30	Neg	34	Neg	38	Neg				Neg	Y	Y	Neg
A047	29	M	Neg	N	28	32	Neg	36	Neg	40	Neg		Neg	N	Neg	H	Y	Neg
A048	32	M	Neg	N	28	34	Neg	38	Neg			40	Neg	N	Neg	H	Y	Neg
A049	18	M	Neg	N	22	26	Neg	34	Neg	38		38	Neg	N	Neg	NH	Y	Neg
A050	23	M	Neg	N	24	30	Neg	34	Neg	38		40	Neg	N	Neg	Y	Y	Neg
A051	25	M	Neg	N	28	32	Neg	36	Neg			38	Neg	N	Neg	H	Y	Neg
A052	30	M	Neg	N	24	28	Neg	34	Neg	38	Neg	40	Neg	N	Neg	H	Y	Neg
A053	20	S		N	20	24	Neg	28	Neg	34	Neg	39	Neg	N	Neg	H	Y	Neg
A054	20	M		N	12	28	Neg	32	Neg	36	Neg	40	Neg	N	Neg	NH	Y	Neg
A055	18	S		N	16	22	Neg	28	Neg	32	Neg	38	Neg	N	Neg	NH	Y	Neg
A056	21	M	Neg	N	38							40	Neg	N	Neg	H	Y	Neg
A057	18	M	Neg	N	30	34	Neg	38				40	Neg	N	Neg	H	Y	Neg
A058	18	S		N	24	28	Neg	34	Neg	38	Pos	39	Neg	N	Neg	H	Y	Neg
A059	17	S		N	28	32	Neg	36	Neg			40	Neg	N	Neg	NH	Y	Neg
A060	18	M	Neg	N	30	34	Neg	38	Neg			40	Neg	N	Neg	H	Y	Neg
A061	29	M	Neg	N	26	30	Neg	34	Neg	38	Neg	40	Neg	N	Neg	H	Y	Neg
A062	18	M	Neg	N	20	26	Neg	30	Neg
A063	18	M	Neg	N	24	28	Neg	34	Neg	38		39	Neg	N	Neg	H	Y	Neg
A064	24	M	Neg	N	26	30	Neg	34	Neg	38		38	Neg	N	Neg	H	Y	Neg
A065	24	M	Neg	N	24	28	Neg	34	Neg	38		39	Neg	N	Neg	H	Y	Neg
A066	20	M	Neg	N	26	30	Neg	34	Neg
A067	26	M	Neg	N	34	38	Neg
A068	29	M	Neg	N	24	26	Neg	30	Neg	34	Neg	38	Neg	N	Neg	H	Y	Neg
A069	16	S	Neg	N	24	30	Neg	34	Neg			40	Neg	N	Neg	N	N	Neg
A070	28	M	Neg	N	24	28	Neg	32	Neg	36	Neg	40	Neg	N	Neg	H	N	Neg
A071	23	M	Neg	N	24	28	Neg	32	Neg	36	Neg	38	Neg	N	Neg	Y	N	Neg
A072	21	M	Neg	N	8	20	Neg	28	Neg	32	Neg	38	Neg	N	Neg	H	N	Neg
A073	18	M	Neg	N	24	26	Neg		Neg	34	Neg	38	Neg	N	Neg		N	Neg
A074	23	M	Neg	N	20	24	Neg	32	Neg			40	Neg	N	Neg	H	Y	Neg
A075	24	M	Neg	N	34	38	Neg					40	Neg	N	Neg	H	Y	Neg
A076	18	M	Neg	N	24	28	Neg	32	Neg	36		38	Neg	N	Neg	H	Y	Neg
A077	19	M	Neg	N	24	28	Neg	34	Neg			40	Neg	N	Neg	H	Y	Neg
A078	22	M	Neg	N	16	24	Neg	30	Neg	34	Neg	38	Neg	N	Neg	N	Y	Neg
A079	18	M	Neg	N	16	24	Neg	30	Neg			40	Neg	N	Neg	H	Y	Neg
A080	20	M		N	24	28	Neg	32	Neg
A081	24	M	Neg	N	34	36	Neg					39	Neg	Y	Neg	N	Y	Neg
A082	35	M	Neg	N	34	38	Neg					38	Neg	N	Neg	H	Y	Neg
A083	25	M	Neg	N	22	26	Neg	30	Neg			37	Neg	N	Neg	H	Y	Neg
A084	28	M	Neg	N		24	Neg
A085	19	M	Neg	N	26	30	Neg			38		40	Neg	N	Neg	H	Y	Neg
A086	23	S	Neg	N	24	28	Neg					39	Neg	N	Neg	N	N	Neg
A087	22	M	Neg	N	22	36	Neg					38	Neg	N	Neg	H	Y	Neg
A088	19	M		N	32	36	Neg					38	Neg	N	Neg	H	Y	Neg
A089	38	M		N	28	32	Neg					40	Neg	N	Neg	H	Y	Neg
A090	31	M		N	24	30	Neg
A091	28	M	Neg	N	24	28	Neg	32	Neg						Neg	H	Y	Neg
A092	29	M	Neg	N	22	28	Neg	32	Neg			38	Neg	N	Neg	H	Y	Neg
A093	20	M	Neg	N	24	28	Neg	32	Neg
A094	28	M	Neg	N	36	38	Neg	40	Neg			40	Neg	N	Neg	H	Y	Neg
A095	21	M	Neg	N	24	28	Neg	32	Neg	36	Neg	40	Neg	N	Neg	H	Y	Neg
A096	18	M	Neg	N	22	28	Neg	32	Neg	36	Neg	40	Neg	N	Neg	H	Y	Neg
A097	20	M	Neg	N	24	30	Neg	34	Neg	38	Neg	38	Neg	N	Neg	H	Y	Neg
A098	21	M	Neg	N	24	28	Neg	32	Neg	36	Neg	40	Neg	N	Neg	H	Y	Neg
A099	21	M		N	34	38	Neg					38	Neg	N	Neg	H	Y	Neg
A100	26	M	Neg	N	26	30	Neg	34	Neg			42	Neg	N	Neg	NH	Y	Neg
A101	37	M		N	32	36	Neg					36	Neg	N	Neg	H	Y	Neg
A102	20	S		N	24	30	Neg					40	Neg	N	Neg	H	Y	Neg
A103	33	M		N	28	32	Neg	34	Neg			36	Neg	N	Neg	NH	Y	Neg
A104	17	S		N	32	38	Neg					38	Neg	N	Neg	H	Y	Neg
A105	25	M	Neg	N	18	24	Neg
A106	20	M	Neg	N	12	16	Neg					39	Neg	N	Neg	H	Y	Neg
A107	18	M	Neg	N	24	30	Neg	32	Neg			38	Neg	N	Neg	H	Y	Neg
A108	41	M	Neg	N	26	30	Neg
A109	26	M		N	24	28	Neg	32	Neg	38		40	Neg	N	Neg	H	Y	Neg
A110	36	M	Neg	N	26	30	Neg
A111	16	S		N	16	24	Neg	28	Neg			36	Neg	N	Neg	H	Y	Neg
A112	25	M	Neg	N	20	26	Neg	30	Neg	34	Neg	40	Neg	N	Neg	H	Y	Neg
A113	25	M	Neg	N	20	26	Neg	30	Neg			40	Neg	N	Neg	H	Y	Neg
A114	20	M	Neg	N	24	24	Neg	30	Neg
A115	25	M	Neg	N		16	Neg	24	Neg		Neg	38	Neg	N	Neg	H	Y	Neg
A116	27	M	Neg	N	24
A117	28	M	Neg	N	26	30	Neg	36	Neg	38	Neg	38	Neg	N	Neg	NH	Y	Neg
A118	28	M	Neg	N	30	36	Neg	38	Neg			39	Neg	Y	Neg	H	Y	Neg
A119	25	M	Neg	N	24	26	Neg	28	Neg	34	Neg	38	Neg	N	Neg	NH	Y	Neg
A120	18	M	Neg	N	22	26	Neg	32	Neg			40	Neg	N	Neg	H	Y	Neg
A121	32	M	Neg	N	34		Neg					38	Neg	N	Neg	H	Y	Neg
A122	22	M	Neg	N	20	24	Neg
A123	32	M	Neg	N	24	28	Neg	32	Neg	38	Neg	40	Neg	N	Neg	H	Y	Neg
A124	21	M	Neg	N
A125	18	S		N	25	30	Neg	36	Neg			38	Neg	N	Neg		Y	Neg
A126	22	S		N	26	30	Neg	34	Neg	36	Neg	40	Neg	N	Neg	H	Y	Neg
A127	16	S		N	22	28	Neg	32	Neg			38	Neg	N	Neg	H	Y	Neg
A128	38	M	Neg	N	30	34	Neg	38	Neg			40	Neg	N	Neg	NH	Y	Neg
A129	20	S		N	30	34	Neg					38	Neg	N	Neg	N	N	Neg
A130	19	S		N	20	28	Neg	32	Neg			37	Neg	N	Neg	NH	Y	Neg
A131	16	M	Neg	N	24	28	Neg	34	Neg			37	Neg	N	Neg	H	Y	Neg
A132	27	M	Neg	N	28	32	Neg	36	Neg	36	Neg	40	Neg	Y	Neg	H	Y	Neg
A133	22	M	Neg	N	34	38	Neg					37	Neg	N	Neg	N	N	Neg
A134	19	S		N	30	34	0					38	Neg	N	Neg	H	N	Neg
A135	28	M	Neg	N		20	Neg	26	Neg			40	Neg	N	Neg	NH	Y	Neg
A136	26	M	Neg	N	24	28	Neg		Neg	32	Neg	40	Neg	N	Neg	H	Y	Neg
A137	19	S		N	36							38	Neg	N	Neg	H	Y	Neg
A138	20	M	Neg	N	12	24	Neg					39	Neg	N	Neg	NH	Y	Neg
A139	29	M	Neg	N	28	34	Neg			38	Neg	38	Neg	N	Neg	H	Y	Neg
A140	29	M	Neg	N	24	30	Neg
A141	22	S	Neg	N	20	28	Neg	36	Neg			40	Neg	N	Neg	H	Y	Neg
A142	23	M	Neg	N	20
A143	19	S	Neg	N	28	34	Neg	36	Neg	38	Neg	40	Neg	N	Neg	H	Y	Neg
A144	23	M	Neg	N	34							38	Neg	N	Neg	H	Y	Neg
A145	33	M	Neg	N	24
A146	22	M		N	30	34	Neg					36	Neg	N	Neg	NH	Y	Neg
A147	26	M		N	24	30	Neg	32	Neg			37	Neg	N	Neg	H	Y	Neg
A148	29	M		N	30	34	Neg	38	Neg			38	Neg	N	Neg	NH	Y	Neg
A149	17	M	Neg	N	20	22	Neg	26	Neg	32	Neg	39	Neg	N	Neg	H	Y	Neg
A150	21	W	Neg	N	12	24	Neg	30	Neg	34	Neg	40	Neg	N	Neg	H	Y	Neg
A151	16	S	Neg	N	20	24	Neg	28	Neg
A152	17	S	Neg	N	16							38	Neg	N	Neg	NH	Y	Neg
A153	17	M	Neg	N	14
A154	17	S		N	20	24	Neg	28	Neg	32	Neg	38	Neg	N	Neg	H	Y	Neg
A155	17	M	Neg	N	24					38	Neg	40	Neg	N	Neg	NH	N	Neg
A156	16	M		N	28	33	Neg	36				38	Neg	N	Neg	NH	N	Neg
A157	16	S	Neg	N	12	16	Neg					40	Neg	N	Neg	H	Y	Neg
A158	17	S		N	24	28	Neg					39	Neg	N	Neg	H	Y	Neg
A159	17	S		N	16	20	Neg					38	Neg	N	Neg	NH	Y	Neg
A160	17	S	Neg	N	28	28	Neg	32	Neg	38	Neg	40	Neg	N	Neg	H	Y	Neg
A161	17	S		N	20	24	Neg	28	Neg	30	Neg	38	Neg	N	Neg	H	N	Neg
A162	17	S		N	28	33	Neg	37	Neg			39	Neg	N	Neg	H	N	Neg
A163	17	S		N	20							38	Neg	N	Neg	H	Y	Neg
A164	15	S		N	24		Neg	32	Neg	36	Neg	39	Neg	N	Neg	H	N
A165	15	S		N	28			32	Neg
A166	15	S		N	24
B001	22	M		N	24	28	Neg	32	Neg	36	Neg	36	Neg	Y	Neg	H	Y	Neg
B002	22	M		Y	24	28	Neg	32	Neg	36		40	Neg	Y	Neg	H	Y	Neg
B003	23	M		N	28	32	Neg	36	Neg		Neg	36	Neg	Y	Neg	H	Y	Neg
B004	18	M		N	20	24		28	Neg	32	Neg	36	Neg	Y	Neg		Y	Neg
B005	35	M		N	24	28	Neg	32	Neg	36	Neg	36	Neg	N	Neg	H	Y	Neg
B006	35	M		N	32	36	Neg		Neg		Neg	36	Neg	Y	Neg	H	Y	Neg
B007	22	M		N	36		Neg		Neg		Neg	36	Neg	Y	Neg	H	Y	Neg
B008	30	PM	Neg	N	24	28	Neg	32	Neg	36	Neg	36	Neg	Y	Neg		Y	Neg
B009	23	M	Neg	Y	20	24	Neg	28	Neg	32	Neg	36	Neg	Y	Neg	NH	Y	Neg
B010	22	M	Neg	N	24	28	Neg	32	Neg	36	Neg	36	Neg	Y	Neg	H	Y	Neg
B011	22	M		N	24	28	Neg	32	Neg	36	Neg	40	Neg	Y	Neg		Y	Neg
B012	28	M	Neg	N	32	36	Neg		Neg		Neg	36	Neg	Y	Neg	H	Y	Neg
B013	22	M		N	12	16	Neg	20	Neg	24	Neg	36	Neg	Y	Neg	NH	N	Neg
B014	26	M		N	28	32	Neg	36	Neg		Neg	36	Neg	Y	Neg	H	Y	Neg
B015	22	S		N	24	28	Neg	32	Neg	36	Neg	40	Neg	Y	Neg	H	Y	Neg
B016	20	S	Neg	N	20	24	Neg	28	Neg	32	Neg	36	Neg	Y	Neg	H	Y	Neg
B017	18	S	Neg	N	20	24	Neg	28	Neg	32	Neg	36	Neg	Y	Neg	H	Y	Neg
B018	25	PM		N	20	24	Neg	28	Neg	32	Neg	40	Neg	Y	Neg	H	Y	Neg
B019	25	M		N	28	32	Neg	36	Neg		Neg	38	Neg	Y	Neg		N	Neg
B020	32	M		N	28	32	Neg	36	Neg		Neg	36	Neg	N	Neg	H	N	Neg
B021	22	M		N	24	28	Neg	32	Neg	36	Neg	40	Neg	Y	Neg	H	Y	Neg
B022	24	M		N	20	24	Neg	28	Neg	32	Neg	36	Neg	Y	Neg	H	Y	Neg
B023	18	M		N	28	32	Neg	36	Neg		Neg	36	Neg	Y	Neg		Y	Neg
B024	35	M		N	28	32	Neg	36	Neg		Neg	36	Neg	Y	Neg	H	Y	Neg
B025	22	S	Neg	N	16	20	Neg	24	Neg	28	Neg	36	Neg	Y	Neg	H	Y	Neg
B026	18	M	Neg	Y	28	32	Neg	36	Neg		Neg	36	Neg	Y	Neg	H	Y	Neg
B027	23	M		N	24	28	Neg	32	Neg	36	Neg	36	Neg	Y	Neg	H	Y	Neg
B028	19	S		N	25	29	Neg	32	Neg	36	Neg	36	Neg	Y	Neg	NH	Y	Neg
B029	24	M	Neg	N	24	28	Neg	32	Neg	36	Neg	36	Neg	Y	Neg	H	N	Neg
B030	28	M		N	16	20	Neg	24	Neg	28	Neg	36	Neg	Y	Neg	H	Y	Neg
B031	30	M		N	20	24	Neg	28	Neg	32	Neg	36	Neg	Y	Neg	H	Y	Neg
B032	18	M		N	12	16	Neg	20	Neg	24	Neg	36	Neg		Neg	H	Y	Neg
B033	23	M		N	12	16	Neg	20	Neg	24	Neg	36	Neg		Neg			Neg
B034	25	M		N	20	24	Neg	28	Neg	32	Neg	36	Neg	Y	Neg	H	Y	Neg
B035	31	M		N	22	26	Neg	30	Neg	34	Neg	38	Neg	Y	Neg	H	N	Neg
B036	35	PM		Y	28	32	Neg	36	Neg		Neg	40	Neg	Y	Neg	H	Y	Neg
B037	19	M		N	12	16	Neg	20	Neg	24	Neg	36	Neg	Y	Neg	H	Y	Neg
B038	16	S		N	16	20	Neg	24	Neg	28	Neg	36	Neg		Neg	H	Y	Neg
B039	17	M		N	20	24	Neg	28	Neg	32	Neg	36	Neg	Y	Neg		Y	Neg
B040	19	M	Neg	N	20	24	Neg	28	Neg	32	Neg	38	Neg	Y	Neg	H	Y	Neg
B041	22	M	Neg	N	20	24	Neg	28	Neg	32	Neg	26	Neg	Y	Neg	H	Y	Neg
B042	23	M	Neg	N	28	32	Neg	36	Neg		Neg	40	Neg	Y	Neg	H	Y	Neg
B043	29	M	Neg	N	32	36	Neg		Neg		Neg	40	Neg	Y	Neg	H	Y	Neg
B044	37	M	Neg	N	20	24	Neg	28	Neg	32	Neg	36	Neg	Y	Neg	NH	Y	Neg
B045	21	M	Neg	N	28	32	Neg	36	Neg		Neg	36	Neg	Y	Neg	H	Y	Neg
B046	30	M		N	28	32	Neg	36	Neg		Neg	36	Neg	Y	Neg	H	Y	Neg
B047	20	S		N	20	24	Neg	28	Neg	32	Neg	36	Neg	Y	Neg	H	Y	Neg
B048	17	S		N	20	24	Neg	28	Neg	32	Neg	36	Neg	Y	Neg		Y	Neg
B049	22	M		N	32	36	Neg		Neg		Neg	36	Neg	Y	Neg	H	Y	Neg
B050	17	M	Neg	N	20	24	Neg	28	Neg	32	Neg	36	Neg	Y	Neg	H	Y	Neg
B051	23	M		N	24	28	Neg	32	Neg	36	Neg	36	Neg	Y	Neg	H	Y	Neg
B052	20	M		N	12	16	Neg	20	Neg	24	Neg	36	Neg	Y	Neg		Y	Neg
B053	28	M	Neg	N	12	16	Neg	20	Neg	24	Neg	36	Neg	Y	Neg		Y	Neg
B054	23	M	Neg	N	24	28	Neg	32	Neg	36	Neg	36	Neg	N	Neg	H	Y	Neg
B055	19	S		N	24	28	Neg	32	Neg	36	Neg	36	Neg	Y	Neg	H	Y	Neg
B056	23	M	Neg	N	24	28	Neg	32	Neg	36	Neg	36	Neg	N	Neg		N	Neg
B057	21	M	Neg	N	16	20	Neg	24	Neg	28	Neg	36	Neg	N	Neg	NH	N	Neg
B058	21	M	Neg	N	28	32	Neg	36	Neg		Neg	36	Neg	Y	Neg	H	Y	Neg
B059	29	M	Neg	N	28	32	Neg	36	Neg		Neg	36	Neg	Y	Neg	H	Y	Neg
B060	23	M		N	28	32	Neg	36	Neg		Neg	36	Neg	Y	Neg		Y	Neg
B061	19	S		N	24	28	Neg	32	Neg	36	Neg	36	Neg	Y	Neg	NH	Y	Neg
B062	26	M	Neg	N	20	24	Neg	28	Neg	32	Neg	36	Neg	Y	Neg	NH	Y	Neg
B063	23	M	Neg	N	20	24	Neg	28	Neg	32	Neg	36	Neg	N	Neg	H	Y	Neg
B064	24	M		N	16	20	Neg	24	Neg	28	Neg	32	Neg	Y	Neg		Y	Neg
B065	18	S		Y	20	24	Neg	28	Neg	32	Neg	36	Neg	Y	Neg	H	Y	Neg
B066	28	M	Neg	N	28	32	Neg	36	Neg		Neg	36	Neg	Y	Neg	H	Y	Neg
B067	23	M		N	24	28	Neg	32	Neg	36	Neg	38	Neg	Y	Neg		Y	Neg
B068	24	S	Neg	N	11	16	Neg	20	Neg	28	Neg	36	Neg	Y	Neg	NH	Y	Neg
B069	30	M	Neg	N	28	32	Neg	36	Neg		Neg	36	Neg	N	Neg		Y	Neg
B070	23	M	Neg	N	28	32	Neg	36	Neg		Neg	36	Neg	Y	Neg	H	Y	Neg
B071	19	S		N	20	24	Neg	28	Neg	32	Neg	36	Neg	Y	Neg	H	Y	Neg
B072	19	M		N	20	24	Neg	28	Neg	32	Neg	36	Neg	Y	Neg	H	Y	Neg
B073	29	M	Neg	N	20	24	Neg	28	Neg	32	Neg	36	Neg	Y	Neg	H	Y	Neg
B074	20	M	Neg	N	24	28	Neg	32	Neg	36	Neg	36	Neg	Y	Neg	H	Y	Neg
B075	21	M		N	20	24	Neg	28	Neg	32	Neg	36	Neg	N	Neg	H	Y	Neg
B076	19	S		N	16	20	Neg	24	Neg	28	Neg	36	Neg	Y	Neg	H	Y	Neg
B077	32	M		Y	16	20	Neg	24	Neg	28	Neg	36	Neg	Y	Neg	NH	Y	Neg
B078	27	M	Neg	N	16	20	Neg	28	Neg	32	Neg	35	Neg	Y	Neg		Y	Neg
B079	35	PM		N	20	24	Neg	28	Neg	32	Neg	40	Neg	N	Neg	H	Y	Neg
B080	18	S		N	20	24	Neg	28	Neg	32	Neg	36	Neg	Y	Neg	H	N	Neg
B081	20	M		N	12	16	Neg	20	Neg	24	Neg	36	Neg	Y	Neg		Y	Neg
B082	18	M		N	28	32	Neg	36	Neg		Neg	36	Neg	Y	Neg	H	Y	Neg
B083	27	M	Neg	N	28	32	Neg	36	Neg		Neg	26	Neg	Y	Neg	H	Y	Neg
B084	23	M		N	24	28	Neg	32	Neg	36	Neg	36	Neg	Y	Neg	H	Y	Neg
B085	24	M	Neg	N	28	32	Neg	36	Neg		Neg	40	Neg	N	Neg	H	N	Neg
B086	19	M		N	24	28	Neg	32	Neg	36	Neg	38	Neg	Y	Neg		Y	Neg
B087	28	M	Neg	N	24	28	Neg	28	Neg	32	Neg	36	Neg	Y	Neg	H	Y	Neg
B088	35	M		N	20	24	Neg	28	Neg	32	Neg	36	Neg	Y	Neg	H	Y	Neg
B089	27	M	Neg	N	28	32	Neg	36	Neg		Neg	36	Neg	Y	Neg	NH	Y	Neg
B090	24	M	Neg	N	24	28	Neg	32	Neg	36	Neg	38	Neg	Y	Neg	H	Y	Neg
B091	25	M	Neg	N	20	24	Neg	28	Neg	30	Neg	36	Neg	Y	Neg	H	Y	Neg
B092	22	M		N	4	18	Neg	18	Neg	16	Neg	36	Neg	Y	Neg	H	Y	Neg
B093	29	M		N	24	28	Neg	32	Neg	36	Neg	36	Neg	Y	Neg	H	Y	Neg
B094	27	M		N	28	32	Neg	36	Neg		Neg	36	Neg	N	Neg		Y	Neg
B095	20	S		N	20	24	Neg	28	Neg	32	Neg	36	Neg	N	Neg		Y
B096	20	M	Neg	N	20	24	Neg	28	Neg	32	Neg	34	Neg	Y	Neg	H	Y	Neg
B097	18	S		N	24	28	Neg	32	Neg	36	Neg	36	Neg	N	Neg	H	N	Neg
B098	28	M	Neg	N	20	24	Neg	28	Neg	32	Neg	36	Neg	Y	Neg	H	Y	Neg
B099	25	M	Neg	N	24	28	Neg	32	Neg	36	Neg	36	Neg	Y	Neg	H	Y	Neg
B100	22	M	Neg	N	16	20	Neg	24	Neg	28	Neg	36	Neg	Y	Neg	NH	Y	Neg
B101	27	M	Neg	N	24	28	Neg	32	Neg	36	Neg	38	Neg	Y	Neg	H	Y	Neg
B102	22	M	Neg	N	16	20	Neg	24	Neg	28	Neg	36	Neg	Y	Neg	H	Y	Neg
B103	15	S		N	16	20	Neg	24	Neg	28	Neg	32	Neg	N	Neg		N	Neg
B104	19	M		N	32	36	Neg		Neg			36	Neg	Y	Neg	H	Y	Neg
B105	18	S		N	24	28	Neg	32	Neg	36	Neg	36	Neg	Y	Neg	H	Y	Neg
B106	32	M	Neg	N	24	28	Neg	32	Neg	36	Neg	40	Neg	Y	Neg	H	Y	Neg
B107	22	S		N	20	24	Neg	28	Neg	32	Neg	32	Neg	Y	Neg	H	Y	Neg
B108	23	M	Neg	N	24	28	Neg	32	Neg	36	Neg	34	Neg	Y	Neg	H	Y	Neg
B109	21	S			28	32	Neg	36	Neg			40	Neg	Y	Neg	NH	Y	Neg
B110	17	M		N	24	28	Neg	32	Neg	36	Neg	36	Neg	Y	Neg		Y	Neg
B111	20	S		N	24	28	Neg	32	Neg	36	Neg	36	Neg	N	Neg	H	Y	Neg
B112	35	M		N	24	28	Neg	32	Neg	36	Neg	40	Neg	Y	Neg	H	Y	Neg
B113	31	M		N	24	28	Neg	32	Neg	36	Neg	38	Neg	Y	Neg	H	Y	Neg
B114	34	M		N	28	32	Neg	36	Neg			36	Neg	Y	Neg	H	Y	Neg
B115	22	M	Neg	N	24	28	Neg	32	Neg	36	Neg	36	Neg	Y	Neg	H	Y	Neg
B116	20	M		N	12	16	Neg	20	Neg	24	Neg	32	Neg	Y	Neg	H	Y	Neg
B117	40	PM	Neg	N	24	28	Neg	32	Neg	36	Neg	36	Neg	Y	Neg	H	Y	Neg
B118	26	M		N	32	30	Neg					38	Neg	Y	Neg	H	Y	Neg
B119	30	M	Neg	N	24	28	Neg	32	Neg	36	Neg	40	Neg	Y	Neg	H	Y	Neg
B120	21	S		N	24	28	Neg	32	Neg	36	Neg	36	Neg	N	Neg	NH	Y	Neg
B121	20	M		N	24	28	Neg	32	Neg	36	Neg	40	Neg	Y	Neg	H	Y	Neg
B122	30	M		N	8	12	Neg	16	Neg	20	Neg	36	Neg	Y	Neg	H	Y	Neg
B123	32	M	Neg	N	24	28	Neg	32	Neg	36	Neg	36	Neg	N	Neg	H	Y	Neg
B124	32	M		N	28	32	Neg	36	Neg			40	Neg	Y	Neg	H	Y	Neg
B125	22	M	Neg	N	24	28	Neg	32	Neg	36	Neg	38	Neg	Y	Neg	H	Y	Neg
B126	24	M	Neg	N	28	32	Neg	36	Neg			38	Neg	Y	Neg		Y	Neg
B127	16	M		N	28	32	Neg	36	Neg			36	Neg	Y	Neg	H	N	Neg
B128	35	M	Neg	N	12	16	Neg	20	Neg	24	Neg	36	Neg	N	Neg	H	N	Neg
B129	18	M	Neg	N	16	20	Neg	24	Neg	28	Neg	36	Neg	Y	Neg		Y	Neg
B130	24	M		N	24	28	Neg	32	Neg	36	Neg	36	Neg	Y	Neg	NH	Y	Neg
B131	39	M		N	24	28	Neg	32	Neg	36	Neg	36	Neg	Y	Neg	H	Y	Neg
B132	28	M	Neg	N	24	28	Neg	32	Neg	36	Neg	37	Neg	Y	Neg	H	Y	Neg
B133	23	M	Neg	N	28	32	Neg	36	Neg			38	Neg	Y	Neg	H	Y	Neg
B134	28	M		N	28	32	Neg	36	Neg			38	Neg	Y	Neg	H	Y	Neg
B135	19	M	Neg	N	28	32	Neg	36	Neg			40	Neg	Y	Neg	NH	N	Neg
B136	25	M	Neg	N	24	28	Neg	32	Neg	36	Neg	36	Neg	Y	Neg	H	Y	Neg
B137	28	M	Neg	N	16	20	Neg	24	Neg	28	Neg	36	Neg	Y	Neg	H	Y	Neg
B138	32	M		Y	16	20	Neg	24	Neg	28	Neg	36	Neg	Y	Neg	H	Y	Neg
B139	25	M		N	12	16	Neg	20	Neg	24	Neg	36	Neg	Y	Neg	H	Y	Neg
B140	20	M		N	32	36	Neg					40	Neg	Y	Neg	H	Y	Neg
B141	16	M		N	24	28	Neg	32	Neg	36	Neg	40	Neg	Y	Neg	H	Y	Neg
B142	35	M		N	28	32	Neg	36	Neg					Y	Neg	H	Y	Neg
B143	28	M	Neg	N	16	20	Neg	24	Neg	28	Neg	38	Neg	Y	Neg	NH	Y	Neg
B144	20	M	Neg	N	12	16	Neg	20	Neg	24	Neg			Y	Neg	H	Y	Neg
B145	22	M	Neg	N	24	28	Neg	32	Neg	36	Neg	40	Neg	Y	Neg		Y	Neg
B146	27	M		N	16	20	Neg	24	Neg	32	Neg	36	Neg	Y	Neg	H	Y	Neg
B147	35	PM	Neg	N	28	32	Neg	36	Neg			38	Neg	Y	Neg	H	Y	Neg
B148	24	M		N	24	28	Neg	32	Neg	36	Neg	40	Neg	N	Neg	H	Y	Neg
B149	30	PM	Neg	N	28	32	Neg	36	Neg	40	Neg	40	Neg	Y	Neg	H	Y	Neg
B150	28	S		N	24	28	Neg	32	Neg	36	Neg	36	Neg	N	Neg	H	Y	Neg
B151	19	S		N	28	32	Neg	36	Neg			40		N	Neg	H	Y	Neg
B152	23	M		N	20	24	Neg	28	Neg	32	Neg	36		Y	Neg	H	Y	Neg
B153	32	PM	Pos	N	28	32	Neg	36	Neg	40	Neg	40	Neg	Y	Neg	H	Y	Neg
B154	24	M		N	20	24	Neg	28	Neg	32	Neg	36	Neg	Y	Neg	NH	Y	Neg
B155	18	M		Y	28	32	Neg	36	Neg	38	Neg	40	Neg	N	Neg	H	Y	Neg
B156	23	M	Neg	Y	28	32	Neg	36	Neg	40	Neg	40	Neg	Y	Neg	H	Y	Neg
B157	22	M		Y	28	32	Neg	36	Neg			40	Neg	Y	Neg	H	N	Neg
B158	41	M	Neg	Y	28	32	Neg	36	Neg			38	Neg	Y	Neg	H	N	Neg
B159	24	M	Neg	N	28	32	Neg	36	Neg	40	Neg	40	Neg	Y	Neg	NH	Y	Neg
B160	24	M	Neg	N	20	24	Neg	28	Neg	32	Neg	36	Neg	Y	Neg		Y	Neg
B161	20	M		N	24	28	Neg	32	Neg	36	Neg	40	Neg	Y	Neg	H	Y	Neg
B162	17	M	Neg	Y	12	16	Neg	20	Neg	24		36	Neg	Y	Neg	H	Y	Neg
B163	24	M	Neg	N	24	28	Neg	32	Neg	36		38	Neg	Y	Neg	NH	Y	Neg
B164	30	M		N	28	32	Neg	38	Neg	40		40	Neg	Y	Neg		Y	Neg
B165	19	C	Neg	N	28	32	Neg	38	Neg	40		40	Neg	N	Neg	H	N	Neg
B166	35	PM	Neg	N	28	32	Neg	38	Neg		Neg	40	Neg	N	Neg	H	Y	Neg
B167	21	M		Y	28	32	Neg	36	Neg		Neg	38	Neg	Y	Neg	H	Y	Neg
B168	40	PM	Neg	Y	32	36	Neg	40	Neg			40	Neg	Y	Neg	H	Y	Neg
B169	26	M		N	28	32	Neg	36	Neg			38	Neg	Y	Neg		Y	Neg
B170	24	M	Neg	N	28	32	Neg	36	Neg			38	Neg	N	Neg		Y	Neg
B171	28	M	Neg	Y	24	28	Neg	32	Neg	36	Neg	36	Neg	Y	Neg	H	Y	Neg
B172	22	M	Neg	N	20	24	Neg	28	Neg	32	Neg	36	Neg	Y	Neg	H	Y	Neg
B173	25	M	Neg	Y	16	20	Neg	24	Neg	28	Neg	32	Neg	Y	Neg	H	N	Neg
B174	38	PM	Neg	Y	20	24	Neg	28	Neg	32	Neg	36	Neg	Y	Neg	NH	Y	Neg
B175	15	S	Neg	N	28	32	Neg	36	Neg	40	Neg	41	Neg	N	Neg	H	N	Neg
B176	23	M	Neg	N	28	32	Neg	36	Neg			38	Neg	N	Neg	H	Y	Neg
B177	18	M	Neg	N	24	28	Neg	32	Neg	36	Neg	41	Neg	Y	Neg	H	Y	Neg
B178	27	M	Neg	N	16	20	Neg	24	Neg	28	Neg	32	Neg	Y	Neg	H	Y	Neg
B179	21	S	Neg	N	16	20	Neg	24	Neg	28	Neg	32	Neg	Y	Neg	H	Y	Neg
B180	40	W		Y	24	28	Neg	32	Neg	38	Neg	40	Neg	N	Neg	H	Y	Neg
B181	25	M	Neg	N	8	12	Neg	16	Neg	20	Neg	24	Neg	Y	Neg		Y	Neg
B182	24	W		N	20	24	Neg	28	Neg	32	Neg	36	Neg	Y	Neg	H	Y	Neg
B183	28	M	Neg	N	20	24	Neg	28	Neg	32	Neg	36	Neg	Y	Neg	NH	Y	Neg
B184	35	M	Neg	N	20	24	Neg	28	Neg	32	Neg	36	Neg	Y	Neg	H	Y	Neg
B185	22	M		N	20	24	Neg	28	Neg	32	Neg	36	Neg	Y	Neg	H	Y	Neg
B186	20	M	Neg	N	24	32	Neg	36	Neg	40	Neg	40	Neg	Y	Neg		Y	Neg
B187	30	M	Neg	N	20	32	Neg	36	Neg	40	Neg	40	Neg	Y	Neg	H	Y	Neg
B188	18	S	Neg	Y	24	28	Neg	32	Neg	36	Neg	38	Neg	N	Neg	H	Y	Neg
B189	20	M	Neg	N	20	24	Neg	28	Neg	32	Neg	36	Neg	Y	Neg	H	Y	Neg
B190	35	WC		N	20	24	Neg	28	Neg	32	Neg	36	Neg	N	Neg	H	N	Neg
B191	30	M		Y	24	28	Neg	32	Neg	36	Neg	36	Neg	Y	Neg	H	Y	Neg
B192	26	M	Neg	Y	12	24	Neg	28	Neg	32	Neg	36	Neg	Y	Neg	NH	Y	Neg
B193	38	DC		N	24	28	Neg	32	Neg	36	Neg	40	Neg	Y	Neg		Y	Neg
B194	25	M	Neg	N	24	28	Neg	32	Neg	36	Neg	40	Neg	Y	Neg	H	Y	Neg
B195	19	M	Neg	N	20	24	Neg	28	Neg	32	Neg	36	Neg	Y	Neg	H	Y	Neg
B196	20	M	Neg	N	20	24	Neg	28	Neg	32	Neg	36	Neg	N	Neg	H	Y	Neg
B197	20	M	Neg	N	20	24	Neg	28	Neg	32	Neg	40	Neg	N	Neg	H	Y	Neg
B198	25	M	Neg	Y	20	24	Neg	28	Neg	32	Neg	36	Neg	Y	Neg	H	N	Neg
B199	30	M		Y	16	20	Neg	24	Neg	28	Neg	36	Neg	Y	Neg	H	Y	Neg
B200	22	M	Pos	N	12	16	Neg	20	Neg	24	Neg	36	Neg	Y	Neg	H	Y	Neg
B201	28	M	Neg	N	12	16	Neg	20	Neg	24	Neg	38	Neg	Y	Neg	H	Y	Neg
B202	22	S		N	12	16	Neg	20	Neg	24	Neg	38	Neg	N	Neg		Y	Neg
B203	19	M		Y	12	16	Neg	20	Neg	24	Neg	40	Neg	Y	Neg	H	Y	Neg
B204	35	M	Neg	N	32	36	Neg	40	Neg			40	Neg	Y	Neg	H	Y	Neg
B205	34	M		N	16	20	Neg	24	Neg	28	Neg	36	Neg	Y	Neg	H	Y	Neg
B206	17	M		Y	24	28	Neg	32	Neg	36	Neg	40	Neg	Y	Neg	H	Y	Neg
B207	24	M		N	20	24	Neg	28	Neg	32	Neg	36	Neg	Y	Neg	H	Y	Neg
B208	23	M	Neg	Y	8	12	Neg	16	Neg	20	Neg	32	Neg	Y	Neg	H	Y	Neg
B209	17	M	Neg	Y	20	24	Neg	28	Neg	32	Neg	36	Neg	Y	Neg	NH	Y	Neg
B210	15	S		N	20	24	Neg	28	Neg	32	Neg	36	Neg	N	Neg		N	Neg
B211	19	M	Neg	N	24	28	Neg	32	Neg	36	Neg	38	Neg	Y	Neg	H	Y	Neg
B212	22	S		Y	28	32	Neg	36			Neg	40	Neg	N	Neg	H	Y	Neg
B213	17	S		N	24	28	Neg	32	Neg	36	Neg	36	Neg	N	Neg		N	Neg
B214	18	S		N	28	32	Neg	36	Neg			40	Neg	Y	Neg		N	Neg
B215	20	M	Neg	N	28	32	Neg	36	Neg			38	Neg	Y	Neg	H	Y	Neg
B216	22	S	Neg	Y	32	36	Neg					40	Neg	Y	Neg	H	Y	Neg
B217	22	C	Neg	N	12	16	Neg	20	Neg	24	Neg	32	Neg	N	Neg	H	Y	Neg
B218	23	M	Neg	N	16	20	Neg	24	Neg	28	Neg	36	Neg	Y	Neg	NH	Y	Neg
B219	19	M	Neg	N	32	36	Neg					40	Neg	Y	Neg	H	Y	Neg
B220	23	M	Neg	N	28	32	Neg	36	Neg			36	Neg	Y	Neg	H	N	Neg
B221	28	M		N	24	28	Neg	32	Neg	36	Neg	36	Neg	Y	Neg	H	Y	Neg
B222	28	M	Neg	N	28	32	Neg	36	Neg			40	Neg	Y	Neg	H	Y	Neg
B223	23	M		N	28	32	Neg	36	Neg			36	Neg	Y	Neg	H	Y	Neg
B224	35	M		N	24	28	Neg	32	Neg	36		38	Neg	Y	Neg	H	Y	Neg
B225	23	M	Neg	Y	28	32	Neg	38	Neg			40	Neg	Y	Neg	H	Y	Neg
B226	20	M	Neg	N	20	24	Neg	28	Neg	32		36	Neg	Y	Neg	H	Y	Neg
B227	24	M		N	20	24	Neg	28	Neg	32	Neg	36	Neg	Y	Neg	H	Y	Neg
B228	18	S		N	20	24	Neg	28	Neg	32	Neg	40	Neg	N	Neg	H	Y	Neg
B229	25	M	Neg	N	12	16	Neg	20	Neg	24	Neg	36	Neg	Y	Neg	H	Y	Neg
B230	26	M	Neg	N	28	32	Neg	36	Neg	40	Neg	40	Neg	Y	Neg	H	Y	Neg
B231	30	M	Neg	N	28	24	Neg	36	Neg			40	Neg	Y	Neg	NH	Y	Neg
B232	33	M		N	20	32	Neg	28	Neg	32	Neg	36	Neg	Y	Neg		Y	Neg
B233	35	M		N	16	24	Neg	24	Neg	28	Neg	36	Neg	Y	Neg		Y	Neg
B234	20	M	Neg	N	24	20	Neg	32	Neg	36	Neg	40	Neg	Y	Neg	H	Y	Neg
B235	17	S	Neg	N	32	28	Neg	40	Neg			40	Neg	N	Neg		Y	Neg
B236	17	S		N	12	36	Neg	20	Neg	24	Neg	32	Neg	N	Neg	H	N	Neg
B237	21	M		N	12	16	Neg	20	Neg	24	Neg	34	Neg	N	Neg	H	Y	Neg
B238	29	M		Y	32	36	Neg			40	Neg	40	Neg	Y	Neg		Y	Neg
B239	17	S		N	12	16	Neg	20	Neg	24	Neg	32	Neg	Y	Neg	H	Y	Neg
B240	32	M	Neg	N	24	28	Neg	32	Neg	36	Neg	38	Neg	Y	Neg	H	N	Neg
B241	16	S		N	24	28	Neg	32	Neg	36	Neg	36	Neg	N	Neg		Y	Neg
B242	26	M	Neg	N	16	20	Neg	24	Neg	28	Neg	40	Neg	Y	Neg	H	Y	Neg
B243	25	M	Neg	N	24	28	Neg	32	Neg	36	Neg	40	Neg	Y	Neg	H	Y	Neg
B244	21	S	Neg	Y	24	28	Neg	32	Neg	36	Neg	38	Neg	Y	Neg	H	Y	Neg
B245	22	M	Neg	N	24	28	Neg	32	Neg	36	Neg	36	Neg	Y	Neg	H	Y	Neg
B246	21	S		N	28	32	Neg	36	Neg	40	Neg	40	Neg	Y	Neg	H	Y	Neg
B247	15	S		N	20	24	Neg	28	Neg	32	Neg	36	Neg	N	Neg		Y	Neg
B248	17	S		Y	24	28	Neg	32	Neg	36	Neg	40	Neg	Y	Neg	NH	Y	Neg
B249	25	M	Neg	N	24	28	Neg	32	Neg	36	Neg	40	Neg	N	Neg	H	Y	Neg
B250	26	M	Neg	N	24	28	Neg	32	Neg	36	Neg	38	Neg	N	Neg	H	Y	Neg
B251	21	M	Neg	N	16	20	Neg	24	Neg	28	Neg	36	Neg	Y	Neg	H	Y	Neg
B252	21	S	Neg	N	28	32	Neg	36	Neg			36	Neg	Y	Neg	N	N	Neg
B253	17	S		N	28	32	Neg	36	Neg			40	Neg	N	Neg	N	N	Neg
B254	27	M	Neg	N	24	28	Neg	32	Neg	36	Neg	40	Neg	N	Neg	H	Y	Neg
B255	30	M	Neg	N	12	16	Neg	20	Neg	32	Neg	36	Neg	N	Neg	H	Y	Neg
B256	21	M	Neg	N	12	16	Neg	20	Neg	24	Neg	32	Neg	Y	Neg	H	Y	Neg
B257	24	S	Neg	Y	16	20	Neg	24	Neg	28	Neg	32	Neg	N	Neg	H	Y	Neg
B258	20	M		N	24	28	Neg	32	Neg	36	Neg	36	Neg	N	Neg	H	Y	Neg
B259	19	S	Neg	N	12	16	Neg	20	Neg	24	Neg	32	Neg	N	Neg	N	Y	Neg
B260	16	S		N	28	32	Neg					32	Neg	N	Neg	N	N	Neg
B261	19	S	Neg	N	28	32	Neg	36	Neg			40	Neg	Y	Neg	N	N	Neg
B262	14	S		N	16	20	Neg	24	Neg	28	Neg	32	Neg	N	Neg	N	N	Neg
B263	22	M	Neg	Y	20	24	Neg	28	Neg	32	Neg	36	Neg	N	Neg	H	Y	Neg
B264	18	S		N	12	16	Neg	20	Neg	24	Neg	32	Neg	N	Neg	N	N	Neg
B265	30	M	Neg	N	16	20	Neg	24	Neg	28	Neg	36	Neg	N	Neg	H	Y	Neg
B266	28	M		Y	24	28	Neg	32	Neg	36	Neg	40	Neg	N	Neg	H	Y	Neg
B267	25	M	Neg	Y	24	28	Neg	32	Neg	36	Neg	36	Neg	N	Neg	H	Y	Neg
B268	22	M	Neg	N	16	20	Neg	24	Neg	28	Neg	36	Neg	N	Neg	H	Y	Neg
B269	30	M	Neg	N	24	28	Neg	32	Neg	36	Neg	40	Neg	N	Neg	H	Y	Neg
B270	25	M	Neg	Y	24	28	Neg	32	Neg	36	Neg	38	Neg	N	Neg	H	Y	Neg
B271	23	M	Neg	Y	16	20	Neg	24	Neg	28	Neg	36	Neg	Y	Neg	H	Y	Neg
B272	30	M	Neg	Y	16	20	Neg	24	Neg	32	Neg	36	Neg	Y	Neg	H	Y	Neg
B273	22	M	Neg	N	20	24	Neg	28	Neg	32	Neg	36	Neg	Y	Neg	H	Y	Neg
B274	20	S		N	24	28	Neg	32	Neg	36	Neg	40	Neg	N	Neg		N	Neg
B275	20	M		N	20	24	Neg	28	Neg	32	Neg	36	Neg	Y	Neg	H	Y	Neg
B276	24	M		N	20	24	Neg	28	Neg	32	Neg	38	Neg	Y	Neg	H	Y	Neg
B277	17	S		Y	16	20	Neg	24	Neg	28	Neg	32	Neg	N	Neg		N	Neg
B278	22	M	Neg	N	12	16	Neg	20	Neg	24	Neg	36	Neg	Y	Neg	H	N	Neg
B279	23	M		N	16	20	Neg	4	Neg	28	Neg	36	Neg	Y	Neg	H	Y	Neg
B280	22	M	Neg	N	12	16	Neg	20	Neg	24	Neg	40	Neg	Y	Neg	H	Y	Neg
B281	26	M	Neg	N	24	28	Neg	32	Neg	36	Neg	38	Neg	Y	Neg	NH	Y	Neg
B282	18	M	Neg	N	28	32	Neg	36	Neg			38	Neg	Y	Neg	H	Y	Neg
B283	20	S		Y	28	32	Neg	36	Neg			40	Neg	Y	Neg		Y	Neg
B284	21	S		N	28	32	Neg	36	Neg			40	Neg	N	Neg		N	Neg
B285	23	M	Neg	N	28	32	Neg	36	Neg			38	Neg	Y	Neg	H	Y	Neg
B286	23	M	Neg	Y	28	32	Neg	36	Neg			40	Neg	Y	Neg	H	Y	Neg
B287	28	M	Neg	N	32	36	Neg					36	Neg	Y	Neg		Y	Neg
B288	23	M	Neg	Y	16	20	Neg	24	Neg	28	Neg	36	Neg	N	Neg	H	Y	Neg
B289	30	M	Neg	Y	16	20	Neg	24	Neg	28	Neg	36	Neg	Y	Neg	H	Y	Neg
B290	21	S		N	28	32	Neg	36	Neg			38	Neg	Y	Neg	H	Y	Neg
B291	19	M		N	28	32	Neg	36	Neg			40	Neg	N	Neg	NH	Y	Neg
B292	16	S		N	20	24	Neg	28	Neg	32	Neg	36	Neg	Y	Neg	H	Y	Neg
B293	20	M		N	20	24	Neg	28	Neg	32	Neg	36	Neg	Y	Neg	H	Y	Neg
B294	32	M	Neg	Y	24	28	Neg	32	Neg	36	Neg	40	Neg	Y	Neg	H	Y	Neg
B295	28	M	Neg	Y	28	32	Neg	36	Neg	40	Neg	40	Neg	Y	Neg	H	Y	Neg
B296	36	M	Neg	Y	28	32	Neg	36	Neg	40	Neg	40	Neg	N	Neg	H	N	Neg
B297	33	M	Neg	N	24	28	Neg	32	Neg	36	Neg	40	Neg	N	Neg		Y	Neg
B298	20	M	Neg	Y	12	16	Neg	20	Neg	24	Neg	36	Neg	Y	Neg		Y	Neg
B299	21	M	Neg	N	24	28	Neg	32	Neg	36	Neg	38	Neg	Y	Neg	NH	Y	Neg
B300	25	M		Y	28	32	Neg	36	Neg	40	Neg	40	Neg	Y	Neg	H	Y	Neg
B301	25	M	Neg	N	24	28	Neg	32	Neg	36	Neg	38	Neg	Y	Neg	H	N	Neg
B302	21	M	Neg	N	28	32	Neg	36	Neg	40	Neg	40	Neg	Y	Neg	H	Y	Neg
B303	20	S		N	12	16	Neg	20	Neg	24	Neg	36	Neg	N	Neg	H	N	Neg
B304	18	S		N	12	16	Neg	20	Neg	24	Neg	36	Neg	Y	Neg	H	Y	Neg
B305	20	S		N	20	24	Neg	28	Neg	32	Neg	36	Neg	N	Neg	H	Y	Neg
B306	33	M		Y	20	24	Neg	28	Neg	32	Neg	36	Neg	Y	Neg	H	Y	Neg
B307	32	S	Neg	N	24	28	Neg	32	Neg	36	Neg	40	Neg	N	Neg	H	Y	Neg
B308	20	M	Neg	N	16	20	Neg	24	Neg	28	Neg	36	Neg	Y	Neg	H	Y	Neg
B309	27	M		Y	24	28	Neg	32	Neg	36	Neg	38	Neg	Y	Neg		N	Neg
B310	24	M	Neg	N	16	20	Neg	24	Neg	28	Neg	36	Neg	Y	Neg	H	N	Neg
B311	23	M	Neg	N	16	20	Neg	24	Neg	28	Neg	36	Neg	Y	Neg	NH	Y	Neg
B312	14	S		N	28	32	Neg	36	Neg			40	Neg	N	Neg	H	Y	Neg
B313	20	M		N	24	28	Neg	32	Neg	36	Neg	40	Neg	Y	Neg	H	N	Neg
B314	22	S		Y	24	28	Neg	32	Neg	36	Neg	38	Neg	Y	Neg	H	N	Neg
B315	18	S		N	24	28	Neg	32	Neg	35	Neg	40	Neg	N	Neg	H	Y	Neg
B316	19	M	Neg	Y	28	32	Neg					38	Neg	N	Neg	H	Y	Neg
B317	20	M	Neg	Y	28	32	Neg	36	Neg	36	Neg	38	Neg	N	Neg	H	Y	Neg
B318	24	S		N	20	24	Neg					40	Neg	N	Neg	H	Y	Neg
B319	25	M	Neg	Y	20	24	Neg	28	Neg			39	Neg	N	Neg	H	Y	Neg
B320	28	M		N	12	16	Neg
B321	23	M		N	8	12	Neg	16	Neg	24	Neg	38	Neg	N	Neg	H	Y	Neg
B322	18	M		N	12	16	Neg
B323	20	M		N	32	36	Neg			38	Neg	40	Neg	N	Neg	H	Y	Neg
B324	18	M		Y	12	16	Neg
B325	26	M	Neg	N	20	24	Neg			35	Neg	37	Neg	N	Neg	N	N	Neg
B326	21	M		Y	20	24	Neg	28	Neg			39	Neg	N	Neg	H	N	Neg
B327	22	M	Neg	Y	28	24	Neg					39	Neg	N	Neg	H	N	Neg
B328	21	S		Y	24	28	Neg	32	Neg			40	Neg	N	Neg	NH	N	Neg
B329	22	M		Y	12	16	Neg					39	Neg	N	Neg	H	N	Neg
B330	36	M	Pos	Y	28	32	Neg	28	Neg	38	Neg	40	Neg	N	Neg	NH	N	Neg
B331	17	M	Neg	N		22	Neg	32	Neg			38	Neg	N	Neg	NH	N	Neg
B332	17	M	Neg	N	24	28	Neg					40	Neg	N	Neg	H	N	Neg
B333	17	S		N	20			40	Neg
B334	17	S	Neg	N	20							40	Neg	N	Neg	NH	N	Neg
B335	17	M	Neg	N	12	24	Neg
B336	17	M	Neg	N	16							39	Neg	N	Neg	NH	Y	Neg
B337	16	S		N	16	20	Neg	24	Neg	28			Neg	N	Neg	H	Y	Neg
B338	17	S		N	18	18	Neg					36	Neg	N	Neg	N	N	Neg
B339	15	S		N	24	28	Neg
B340	16	S		N	20	24	Neg	28	Neg			39	Neg	N	Neg	H	N	Neg
B341	17	S		N	24	28	Neg	32	Neg			40	Neg	N	Neg	N	N	Neg
B342	15	S	Neg	N	26
B343	14	S	Neg	N	20	24	Neg					39	Neg	N	Neg	N	N	Neg
B344	16	S	Neg	N	12
B345	17	S	Neg	N	24	28	Neg
B346	15	S		N	28	32	Neg					38	Neg	N	Neg	N	N	Neg
B347	16	S		N	28
C001	19	M	Neg	N	16	26	Neg	28	Neg	32	Neg	38	Neg	Y	Neg	H	Y	Neg
C002	20	S		N	36	38	Neg					38	Neg	N	Neg	H	Y	Neg
C003	30	M		Y	28	32		32	Neg	32	Neg	40	Neg	N	Neg	H	Y	Neg
C004	35	M		N	20	30		32		34	Neg	37	Neg	N	Neg	NH	Y	Neg
C005	16	S		N	20	20	Neg	28	Neg	30	Neg	38	Neg	N	Neg	H	Y	Neg
C006	15	S		N	16	26	Neg	28	Neg	32	Neg	38	Neg	N	Neg	NH	Y	Neg
C007	17	S		N	22	24	Neg	27	Neg	35	Neg	38	Neg	N	Neg	NH	Y	Neg
C008	20	M		N	30			32	Neg	36	Neg	41	Neg	N	Neg		Y	Neg
C009	29	M		N	26	28	Neg	39	Neg			39	Neg	N	Neg	NH	Y	Neg
C010	25	M	Neg	N	24	28	Neg	32	Neg	37	Neg	40	Neg	N	Neg	H	Y	Neg
C011	31		Neg	N	30	32	Neg	34	Neg	38	Neg	40	Neg	N	Neg	H	Y	Neg
C012	30		Neg	N	20	32	Neg	32	Neg	35	Neg	40	Neg	Y	Neg		Y	Neg
C013	23		Neg	N	24	28	Neg	32	Neg	36	Neg	40	Neg	Y	Neg	H	Y	Neg
C014	22		Neg	N	20	24	Neg	28	Neg			36	Neg	N	Neg	H	Y	Neg
C015	26			N	20	30	Neg	36	Neg
C016	23			N	24	37	Neg					39	Neg	N	Neg	NH	Y	Neg
C017	22			N	20	28	Neg			36	Neg
C018	24		Pos	N	26	28	Neg	33	Neg			40	Neg	N	Neg	H	Y	Neg
C019	19		Neg	N	20	28	Neg	32	Neg	36	Neg	40	Neg	N	Neg	H	Y	Neg
C020	22			N	20	28	Neg
C021	28			N	24	30	Neg			30	Neg		Neg	N	Neg		N	Neg
C022	22	S		N	20	24	Neg			23	Neg	40	Neg	N	Neg		N	Neg
C023	35	M	Neg	N	20
C024	19	M	Neg	N	24	36	Neg					40	Neg	N	Neg	H	N	Neg
C025	23	M	Neg	Y	32	36	Neg	38	Neg	40	Neg	41	Neg	N	Neg		N	Neg
C026	29	M	Neg	N	22	26	Neg	28	Neg	32	Neg	40	Neg	Y	Neg	H	Y	Neg
C027	21	M		N	14	26		28	Neg	30
C028	15	S		N	20	24	Neg	28	Neg			40	Neg	N	Neg	H	N	Neg
C029	17	M	Neg	N	24
C030	18	S	Neg	N	28	32	Neg	36	Neg	38	Neg	40	Neg	Y	Neg	H	Y	Neg
C031	20	M	Neg	N	20	26	Neg	30	Neg	34	Neg	39	Neg	Y	Neg	H	Y	Neg
C032	18	S	Neg	N	24
C033	17	S	Neg	N	24	26	Neg	30	Neg	35	Neg	38	Neg	N	Neg	NH	Y	Neg
C034	19	S		N	16	20	Neg	27	Neg	32	Neg	40	Neg		Neg	H	Y	Neg
C035	24	M	Pos	N	24	26	Neg	32	Neg	40	Neg	40	Neg	N	Neg	H	Y	Neg
C036	28	M	Neg	N	20							39	Neg	N	Neg	H	Y	Neg
C037	28	M	Neg	Y	20							40	Neg	N	Neg	H	Y	Neg
C038	29	M	Neg	N	24
C039	17		Neg	N	24	32	Neg	36	Neg			40	Neg	N	Neg	H	Y	Neg
C040	30	M	Neg	N	32	36	Neg	38	Neg			38	Neg	N	Neg	H	Y	Neg
C041	14	S		N	12	24	Neg	32	Neg	32	Neg	40	Neg	N	Neg	H	Y	Neg
C042	30	M	Neg	N	32
C043	21			N	21	24	Neg	28	Neg	32	Neg	38	Neg	Y	Neg	H	Y	Neg
C044	20	S	Neg	N	28	32	Neg	36	Neg	38	Neg	40	Neg	Y	Neg	N	Y	Neg
C045	24	M	Neg	N	24	28	Neg	32	Neg	40	Neg	40	Neg	Y	Neg	N	Y	Neg
C046	16	M	Neg	N	16	20	Neg	24	Neg	28	Neg	38	Neg	N	Neg	NH	Y	Neg
C047	21	M	Neg	N	16	28	Neg	32	Neg	36	Neg	40	Neg	Y	Neg	NH	Y	Neg
C048	27	M	Neg	N	20	24	Neg	28	Neg	32	Neg	38	Neg	Y	Neg	H	Y	Neg
C049	16	M		N	12							40	Neg	Y	Neg	H	Y	Neg
C050	20	S	Neg	N	40							40	Neg	Y	Neg	H	Y	Neg
C051	28	M	Neg	N	20	32	Neg	36	Neg	40	Neg	Neg	Neg	Y	Neg	N	Y	Neg
C052	15	S		N	40
C053	23	M	Neg	N	20	24	Neg	30	Neg	32	Neg	38	Neg	Y	Neg	N	Y	Neg
C054	37	M		N	28	32	Neg	36	Neg			40	Neg	Y	Neg	N	Y	Neg
C055	21	M	Neg	N	20	24	Neg	28	Neg						Neg	N	Y	Neg
C056	36	M		N	20
C057	41	M	Neg	N	20	24	Neg	30	Neg	32	Neg	38	Neg	Y	Neg	H	Y	Neg
C058	21	S		N	28	32	Neg	36	Neg	39	Neg	39	Neg	N	Neg	N	N
C059	27	M	Neg	N	24	32	Neg	38	Neg			40	Neg	N	Neg	H	N	Neg
C060	29	M	Neg	N	24
C061	34	M	Neg	N	16	20	Neg	32	Neg	36	Neg		Neg	N	Neg	N	Y	Neg
C062	22	M	Neg	N	12	16	Neg	20	Neg	24	Neg		Neg	N	Neg	H	Y	Neg
C063	18	M	Neg	N	28	32	Neg	36	Neg			40	Neg	N	Neg	H	Y	Neg
C064	14	S	Neg	N	24	28	Neg
C065	25	M	Neg	N	20	24	Neg	28	Neg		Neg	39	Neg	N	Neg	H	Y	Neg
C066	20	M	Neg	N	20							38	Neg	N	Neg	NH	Y	Neg
C067	24	M	Neg	N	10	14	Neg	36	Neg			40	Neg	N	Neg	NH	Y	Neg
C068	18	M	Neg	N	20	24	Neg
C069	23	M	Neg	N	24	28	Neg	32	Neg	36	Neg	40	Neg	N	Neg	H	Y	Neg
C070	15	S	Neg	N	16	20	Neg	24	Neg	28	Neg	38	Neg	N	Neg	N	Y	Neg
C071	20	M	Neg	N	20	28		32	Neg			38	Neg	Y	Neg	H	Y	Neg
C072	17	M	Neg	N	22	26	Neg	30	Neg	32	Neg	39	Neg	N	Neg	H	Y	Neg
C073	17	M		N	16	34	Neg	38	Neg			39	Neg	N	Neg		N	Neg
C074	14	S		N	16		Neg	32	Neg	36	Neg	40	Neg	Y	Neg	H	Y	Neg
C075	16	S		N	16	20	Neg
C076	16	S		N	20	24	Neg	32	Neg	35	Neg	39	Neg	N	Neg		N	Neg
C077	15	S		N	24	28	Neg					36	Neg	N	Neg		N	Neg
C078	15	M		N	16	20	Neg					40	Neg	N	Neg	N	N	Neg
C079	14	S		N	15							38	Neg	N	Neg		N	Neg
C080	16	S		N	15	16	Neg					37	Neg	N	Neg	NH		Neg
C081	15	S		N	26	30	Neg	34	Neg	35	Neg	38	Neg	N	Neg	NH	N	Neg
C082	16	S		N	32							40	Neg	N	Neg	NH	Y	Neg
C083	17	M		N	18			26				38	Neg	N	Neg	H	Y	Neg
C084	16	S		N	28							40	Neg	N	Neg	N	N	Neg
D001	17	S	Neg	N	24	28	Neg	32	Neg	36	Neg	40	Neg	Y	Neg	H	Y	Neg
D002	16	S	Neg	N	28	32	Neg		Neg	32	Neg	40	Neg	Y	Neg	H	Y	Neg
D003	26	M	Neg	N	34	38	Neg	40	Neg			40	Neg	Y				Neg
D004	17	M	Neg	N	24			24	Neg	32	Neg	40	Neg	Y	Neg		Y	Neg
D005	15	S	Neg	N		20	Neg	20	Neg					N			N	Neg
D006	30	M	Neg	N	20	36	Neg					38	Neg	Y	Neg	H	Y	Neg
D007	26	M	Neg	N		28	Neg	32	Neg	34	Neg	40	Neg	Y	Neg	H	Y	Neg
D008	30	M	Neg	N		32	Neg	36	Neg			40	Neg	Y	Neg	H	Y	Neg
D009	20	M	Neg	N		40	Neg	28	Neg	32	Neg	40	Neg	Y	Neg	N	Y	Neg
D010	17	M	Neg	N	36							38	Neg	Y	Neg	NH	Y	Neg
D011	21	M	Neg	N	28	32	Neg	36	Neg			38	Neg	Y	Neg		Y	Neg
D012	27	M	Neg	N	20	24	Neg	28	Neg	32	Neg	38	Neg	Y	Neg	H	Y	Neg
D013	20	M	Neg	N			Neg	20	Neg	24	Neg			Y
D014	19	S	Neg	N	24	28	Neg	32	Neg	40	Neg			Y
D015	27	M	Neg	N	20	24	Neg	28	Neg	32		38	Neg	Y	Neg	H	Y	Neg
D016	28	M	Neg	N	28	32	Neg	36	Neg		Neg	40	Neg	Y	Neg	H	Y	Neg
D017	18	M	Neg	N	24	28	Neg	32	Neg	36	Neg			Y			Y	Neg
D018	23	M	Neg	N	16	24	Neg	28	Neg	32	Neg	36	Neg	Y	Neg		Y	Neg
D019	18	M	Neg	N	12	16	Neg	24	Neg	28	Neg			Y		H	Y	Neg
D020	26	M	Neg	N	24	32	Neg	24		36	Neg	38	Neg	Y	Neg	H	Y	Neg
D021	21	M	Neg	N	28	36	Neg					40		Y	Neg	NH	Y	Neg
D022	35	PM	Neg	N	24	32	Neg	36	Neg	36	Neg	40	Neg	Y	Neg	H	Y	Neg
D023	25	M	Neg	N	20	24	Neg	28	Neg	32	Neg	40		Y	Neg	H	Y	Neg
D024	35	M	Neg	N	20	28	Neg	28	Neg	32	Neg	38	Neg	Y	Neg	H	Y	Neg
D025	20	M	Neg	N	24	28	Neg	32	Neg	36	Neg	40	Neg	Y	Neg	H	Y	Neg
D026	28	M	Neg	N	24	28	Neg	36	Neg			40	Neg	Y	Neg	NH	Y	Neg
D027	26	M	Neg	N	34					38	Neg	38	Neg	Y	Neg	H	Y	Neg
D028	36	PM	Neg	N	24	28	Neg	36	Neg			38	Neg	Y	Neg	NH	Y	Neg
D029	30	PM	Neg	N	28	32	Neg	36	Neg	40	Neg	40	Neg	Y	Neg	H	Y	Neg
D030	21	M	Neg	N	24	28	Neg	32	Neg	36	Neg			N	Neg	H	Y	Neg
D031	19	M	Neg	N	20	24	Neg	28	Neg	32	Neg	39	Neg	Y	Neg	H	Y	Neg
D032	33	M	Neg	N	28	32	Neg								Neg	H	Y	Neg
D033	28	PM	Neg	N	24	28	Neg	32						Y		H	Y	Neg
D034	22	M	Neg	N	20	24	Neg	28	Neg	32	Neg	36	Neg	Y	Neg	H	Y	Neg
D035	21	M	Neg	N	20	28	Neg	32	Neg	36	Neg			N	Neg	H	Y	Neg
D036	18	M	Neg	N	12	16	Neg	24	Neg
D037	25	M	Neg	N	24	28	Neg
D038	20	PM	Neg	N	16	20	Neg	24	Neg	28	Neg			N	Neg	H	Y	Neg
D039	18	M	Neg	N	12	16	Neg	20	Neg	28	Neg			Y	Neg	NH	Y	Neg
D040	16	M	Neg	N	24	28	Neg	32	Neg	36	Neg	40	Neg	N	Neg	H	Y	Neg
D041	30	PM	Neg	N	12	28	Neg
D042	19	M	Neg	N	32	36	Neg
D043	20	M		N	20
D044	16	M	Neg	N	12	16	Neg	30	Neg	36	Neg	40	Neg	N	Neg		N	Neg
D045	20	M	Neg	N	30
D046	31	M	Neg	N	24	30	Neg	32	Neg	36	Neg	40	Neg	Y	Neg	H	Y	Neg
D047	24		Neg	N		24	Neg	39	Neg	36	Neg	40	Neg	Y	Neg	H	Y	Neg
D048	15			N	20
D049	19	M	Neg	N		26									Neg	H	Y	Neg
D050	23	M	Neg	N		28									Neg	H	Y	Neg
D051	18	M	Neg	N	20	24	Neg	28	Neg	32	Neg	38	Neg	Y	Neg	H	Y	Neg
D052	20	M	Neg	N	12	24	Neg	28	Neg	32	Neg	40	Neg	Y	Neg	NH	Y	Neg
D053	21	M	Neg	N	22	28	Neg
D054	21	M	Neg	N	12	20
D055	22	M	Neg	N	16	20	Neg	28	Neg	32	Neg	38	Neg	Y	Neg	H	Y	Neg
D056	27	M		N	32	20	Neg	28	Neg	32	Neg	38	Neg	Y	Neg	H	Y	Neg
D057	16	S	Neg	N	26	20	Neg	32	Neg	30	Neg	38	Neg	Y	Neg	N	Y	Neg
D058	18	S		N	25							38	Neg	N	Neg	N	N	Neg
D059	25	PM	Neg	N														Neg
D060	20	M	Neg	N	16	20	Neg	28	Neg	32	Neg	38	Neg	Y	Neg	H	Y	Neg
D061	18	S	Neg	N	20	20	Neg	28	Neg			38	Neg	Y	Neg	N	Y	Neg
D062	35	M	Neg	N	24	28	Neg					32	Neg	N	Neg	NH	Y	Neg
D063	31	M	Neg	N		28	Neg	31	Neg	34	Neg	40	Neg	Y	Neg	H	Y	Neg
D064	17	S	Neg	N								38	Neg			H	Y	Neg
D065	30	M	Neg	N	26	32	Neg	38	Neg			38	Neg	Y	Neg	H	Y	Neg
D066	24	M	Neg	N	15	28	Neg	34	Neg	36	Neg	38	Neg	Y	Neg	H	Y	Neg
D067	18	M	Neg	N	6	10	Neg	18	Neg	26	Neg	40	Neg	N	Neg
D068	25	S	Neg	N	7							38	Neg	N	Neg	N	N	Neg
D069	34	M	Neg	N	25							40	Neg	N	Neg	NH	N	Neg
D070	21	M	Neg	N	25	30	Neg	32	Neg			37	Neg		Neg	NH	Y	Neg
D071	19	M	Neg	N	25	38	Neg	34	Neg			38	Neg		Neg	H	Y	Neg
D072	25	M	Neg	N	27							36	Neg	Y	Neg	H	Y	Neg
D073	30	M	Neg	N	28	34	Neg					40	Neg	N	Neg	H	Y	Neg
D074	17	S	Neg	N	24			32	Neg				Neg	N	Neg		N	Neg
D075	23	M	Neg	N	24							36	Neg	N	Neg	H	Y	Neg
D076	35	M	Neg	N	34	38	Neg					40	Neg	N	Neg	H	Y	Neg
D077	16	S	Neg	N	16	20	Neg	28	Neg	36	Neg	36	Neg	N	Neg	NH	Y	Neg
D078	19	S	Neg	N	28
D079	24	M	Neg	N	15	20	Neg	28	Neg	32	Neg	38	Neg	N	Neg	NH	Y	Neg
D080	10	M	Neg	N	10	20	Neg	22	Neg	32	Neg	39	Neg	N	Neg	NH	Y	Neg
D081	18	M	Neg	N	6	20	Neg					37	Neg	N	Neg	H	Y	Neg
D082	20	M	Neg	N	22	34	Neg
D083	26	M	Neg	N	28	32	Neg	36	Neg	38	Neg	38	Neg	Y	Neg	H	Y	Neg
D084	21	M	Neg	N	28							38	Neg	Y	Neg	H	Y	Neg
D085	32	M		N	27	32	Neg					37	Neg	Y	Neg	NH	Y	Neg
D086	21	M	Neg	N	20	24	Neg	30	Neg	32	Neg	38	Neg	N		H	Y	Neg
D087	32	M	Neg	N	25							38	Neg				Y	Neg
D088	24	M		N	26	32	Neg	34	Neg			40	Neg	Y	Neg	H	Y	Neg
D089	20	M	Neg	N	18	22	Neg	28	Neg	32	Neg	37	Neg	N	Neg	H	Y	Neg
D090	22	M	Neg	N	27							38	Neg	N	Neg	NH	Y	Neg
D091	16	M		N	20	26	Neg	30	Neg			38	Neg	N	Neg	H	Y	Neg
D092	14	S		N	20	28	Neg	30	Neg	32	Neg				Neg	H	N	Neg
D093	15	S		N	28	32	Neg						Neg	N	Neg		N	Neg
D094	30	M	Neg	N	36							40	Neg	Y	Neg	H	Y	Neg
D095	23	M	Neg	N	22	28	Neg	36	Neg		Neg	39	Neg	N	Neg	H	Y	Neg
D096	19	M	Neg	N	30	34	Neg							Y	Neg	NH	Y	Neg
D097	19	M	Neg	N	20	24	Neg									H	Y	Neg
D098	30	M	Neg	N	20	24	Neg	28	Neg	32	Neg	38	Neg	N	Neg	H	Y	Neg
D099	33	M	Neg	N	36
D100	22	M	Neg	N	20			28		34		38	Neg	N	Neg	N	Y	Neg
D101	25	M	Neg	N	30	34	Neg	28	Neg	34	Neg	38	Neg	Y	Neg	N	Y	Neg
D102	15	M	Neg	N	34	34	Neg					38	Neg	N	Neg	N	N	Neg
D103	17	M	Neg	N	24	28	Neg	32	Neg	36	Neg
D104	15	M	Neg	N	24					36		38	Neg	N	Neg	N	N	Neg
D105	17	M	Neg	N	28							40	Neg	N	Neg	N	N	Neg
D106	16	M	Neg	N	20							38	Neg	N	Neg	N	N	Neg
E001	28	M		N	30	34	Neg							N	Neg	Y	N	Neg
E002	23	M	Neg	N	22	28	Neg	32	Neg			38	Neg	N	Neg	Y	Y	Neg
E003	16	M	Neg	N	30	32	Neg							N	Neg	Y	Y	Neg
E004	26	M	Neg	N		28	Neg	32	Neg	37	Neg	42	Neg	N	Neg	Y	Y	Neg
E005	18	M	Neg	N	30	34	Neg							N	Neg	Y	Y	Neg
E006	30	M	Neg	N	20	28	Neg	30	Neg			38	Neg	N	Neg	Y	N	Neg
E007	28	M	Neg	N	26	38	Neg	40	Neg				Neg	N	Neg	Y	Y	Neg
E008	17	S	Neg	N	22	34	Neg	38	Neg				Neg	N	Neg	N	Y	Neg
E009	28	M	Neg	N	26	30	Neg	34	Neg				Neg	N	Neg	N	Y	Neg
E010	24	M	Neg	N	30	34	Neg	40	Neg				Neg	N	Neg	Y	Y	Neg
E011	32	M	Neg	N	22	28	Neg	36	Neg				Neg	N	Neg	Y	N	Neg
E012	22	M	Neg	N	26	35	Neg		Neg				Neg	N	Neg	Y	N	Neg
E013	17	M	Neg	N	13	18	Neg	32	Neg				Neg	N	Neg	Y	N	Neg
E014	21	M	Neg	N	12	16	Neg		Neg	32	Neg		Neg	Y	Neg	Y	Y	Neg
E015	21	S	Neg	N	12	16	Neg	24	Neg	32	Neg	39	Neg	N	Neg	NH	Y	Neg
E016	20	M	Neg	N	28	38	Neg	40	Neg			40	Neg	N	Neg	Y	N	Neg
E017	19	M	Neg	N	28		Neg		Neg					N	Neg	Y	Y	Neg
E018	23	M	Neg	N	28	34	Neg	38	Neg			38	Neg	N	Neg	Y	Y	Neg
E019	20	S	Neg	N	20	24	Neg	32	Neg			40	Neg	N	Neg	Y	N	Neg
E020	18	M	Neg	N	16	26	Neg	25	Neg	36	Neg			Y	Neg	Y	Y	Neg
E021	30	M	Neg	N	22	26	Neg	36	Neg					Y	Neg	Y	Y	Neg
E022	20	M	Neg	N		24		34	Neg			38	Neg	N	Neg	NH	Y	Neg
E023	18	M	Neg	N	16	20	Neg	28	Neg					N	Neg	Y	Y	Neg
E024	22	M	Neg	N	24	32	Neg	36	Neg	38	Neg	40	Neg	N	Neg	Y	Y	Neg
E025	25	M	Neg	N	26	28	Neg	30	Neg	36	Neg	40		N	Neg	N	N	Neg
E026	18	S	Neg	N	24	28	Neg	32	Neg					N	Neg	Y	N	Neg
E027	16	S	Neg	N	26	30	Neg	34	Neg					N	Neg	N	Y	Neg
E028	22	M	Neg	N	24	28	Neg	24						N	Neg	N	Y	Neg
E029	20	M	Neg	N	26	28	Neg	38	Neg					N	Neg	Y	Y	Neg
E030	29	M	Neg	N	38	40	Neg		Neg					N	Neg	N	N	Neg
E031	18	M	Neg	N	26	30	Neg	40	Neg			42	Neg	N	Neg	N	Y	Neg
E032	18	M	Neg	N	24	28	Neg	32	Neg			40	Neg	N	Neg	NH	Y	Neg
E033	33	M	Neg	N	36	40	Neg		Neg					N	Neg	N	Y	Neg
E034	23	M	Neg	N	24	28	Neg	32	Neg			38	Neg	N	Neg	H	Y	Neg
E035	20	M	Neg	N	36							36	Neg	N	Neg	Y	Y	Neg
E036	20	M	Neg	N	32	40	Neg		Neg					N	Neg	Y	Y	Neg
E037	24	M	Neg	N	24	28	Neg	34	Neg	38	Neg			N	Neg	Y	Y	Neg
E038	31	M	Neg	N	28	34	Neg	38	Neg						Neg	N	N	Neg
E039	30	M	Neg	N	24	28	Neg	32	Neg	36	Neg	40	Neg	N	Neg	N	N	Neg
E040	25	M	Neg	N	26	30	Neg								Neg	Y	Y	Neg
E041	17	S	Neg	N	32	36	Neg					38	Neg	N	Neg	Y	Y	Neg
E042	18	M	Neg	N	22	32	Neg	34	Neg	36	Neg	38	Neg	N	Neg	N	N	Neg
E043	30	M	Neg	N	28	32	Neg	36	Neg					N	Neg	N	N	Neg
E044	22	M	Neg	N	20	28	Neg	32	Neg					N	Neg	Y	Y	Neg
E045	23	M	Neg	N	20	24	Neg							N	Neg	Y	Y	Neg
E046	28	M	Neg	N	28									N	Neg	Y	N	Neg
E047	30	M	Neg	N	32	36	Neg							N	Neg	Y	Y	Neg
E048	28	M	Neg	N	24	32	Neg							N	Neg	Y	N	Neg
E049	22	M	Neg	N	28	32	Neg	36	Neg			38	Neg	N	Neg	Y	Y	Neg
E050	20	S	Neg	N	34							39	Neg	N	Neg	Y	N	Neg
E051	18	M	Neg	N	28	32	Neg					40	Neg		Neg	NH	Y	Neg
E052	33	M	Neg	N	24	28	Neg					40	Neg	N	Neg	NH	Y	Neg
E053	26	M	Neg	N	28							39	Neg	N	Neg	H	Y	Neg
E054	35	M	Neg	N	20							40	Neg	N	Neg	H	Y	Neg
E055	43	M	Neg	N
E056	16	S	Neg	N	24					36	Neg	38	Neg	N	Neg	NH	Y	Neg
E057	18	M	Neg	N	28							39	Neg	N	Neg	NH	Y	Neg
E058	19	M	Neg	N	20	24	Neg	30	Neg	32	Neg	38	Neg	Y	Neg	H	Y	Neg
E059	27	M	Neg	N	28	32	Neg	34	Neg	39	Neg	40	Neg	N	Neg	NH	Y	Neg
E060	32	M	Neg	N	18	26	Neg	28	Neg	3	Neg	38	Neg	N	Neg		Y	Neg
E061	15	S	Neg	N	28	40						40	Neg	N	Neg	H	Y	Neg
E062	21	M	Neg	N	12	26	Neg	30	Neg	36	Neg	38	Neg	N		H	Y	Neg
E063	20	M	Neg	N	34							38	Neg	Y		H	Y	Neg
E064	24	M	Neg	N	28		Neg					38	Neg	N		NH	Y	Neg
E065	19	M	Neg	N	24	40	Neg	32	Neg	36	Neg	38	Neg	Y	Neg	NH	Y	Neg
E066	22	M	Neg	N	12	40	Neg	30	Neg		Neg	38	Neg	N	Neg	H	Y	Neg
E067	22	M	Neg	N	18	24	Neg	36	Neg	39	Neg	40	Neg	N	Neg	H	Y	Neg
E068	27	M	Neg	N	28	32	Neg	36	Neg	38	Neg	38	Neg	N	Neg	NH	Y	Neg
E069	27	M	Neg	N	28	34	Neg	38	Neg			39	Neg	N	Neg	H	Y	Neg
E070	29	M	Neg	N	32							38	Neg	Y	Neg	NH	Y	Neg
E071	21	S	Neg	N	30	34	Neg	36	Neg			40	Neg	Y	Neg	N	Y	Neg
E072
E073	28	M	Neg	N	18	36	Neg	36	Neg	38	Neg	40	Neg	N	Neg	H	Y	Neg
E074	30	M	Neg	N	22	32	Neg	36	Neg			38	Neg	N	Neg	H	Y	Neg
E075	20	M	Neg	N	24	28	Neg	32	Neg	36	Neg				Neg
E076	16	S	Neg	N	26	30	Neg	34	Neg			38	Neg	N	Neg	Y	N	Neg
E077	17	S		N		?	Neg	36	Neg			40	Neg	N	Neg	Y	Y	Neg
E078	17	S		N	26	30	Neg	34	Neg			38	Neg	N	Neg	Y	Y	Neg
E079	17	S		N	32										Neg	Y	N	Neg
E080	16			N		?	Neg	39	Neg			39	Neg	N	Neg	Y	Y	Neg
E081	14	S		N		?	Neg								Neg	Y	Y	Neg
E082	16	S		N		38	Neg					40	Neg	N	Neg	N	N	Neg
E083	17	M		N	24
E084	17	M		N	32	32	Neg	36	Neg			38	Neg	N	Neg	N	N	Neg
E085	16	M		N	20	22	Neg	24	Neg	34	Neg	36	Neg	N	Neg	N	N	Neg
E086	16	M		N	32	34	Neg	36	Neg			40	Neg	N	Neg	N	N	Neg
E087	17	M		N	30	34	Neg	36	Neg			38	Neg	N	Neg	N	N	Neg
E088	16	M		N	25	29	Neg					28	Neg	N	Neg	NH	Y	Neg
E089	16	S		N	19							40	Neg	N	Neg	H	Y	Neg
E090	16	M		N	28							38	Neg	N	Neg		Y	Neg
F001	19	M	Neg	N	36		Neg					38	Neg	Y	Neg	N	Y	Neg
F002	21	M	Pos	N	28										Neg	H	Y	Neg
F003	21	M	Neg	N	9	16	Neg	16	Neg			37	Neg	N				Neg
F004	16	M		N	24	28	Neg	32	Neg	36	Neg	38	Neg	Y	Neg		Y	Neg
F005	19	M	Neg	N	16	20	Neg	24	Neg			40	Neg	N	Neg	H	Y	Neg
F006	19	M	Pos	N	24	32	Neg	32	Neg			39	Neg	N	Neg	H	Y	Neg
F007	20	S	Pos	N	28							36	Neg	Y	Neg	H	Y	Neg
F008	22	S		N	30	34	Neg					37	Neg	N	Neg	H	Y	Neg
F009	21	M	Neg	N	24	28	Neg							N	Neg	H	Y	Neg
F010	20	M	Neg	N	34	30	Neg					40	Neg	N	Neg	H	N	Neg
F011	19	M	Neg	N	24	28	Neg	32	Neg	36	Neg			Y	Neg	NH	N	Neg
F012	19	M	Neg	N	22	26	Neg		Neg			38	Neg	N	Neg	NH	N	Neg
F013	32	M	Neg	N	24	28	Neg					38	Neg	N	Neg	H	Y	Neg
F014	16	S	Neg	N	24	28	Neg	32	Neg		Neg	40	Neg	N	Neg	NH	Y	Neg
F015	15	S	Neg	N	24	32	Neg			36	Neg	38	Neg	N	Neg	H	Y	Neg
F016	20	M	Neg	N	24	32	Neg			38	Neg	40	Neg	N	Neg	N	Y	Neg
F017	20	M	Neg	N	28	32	Neg					39	Neg	N	Neg	NH	Y	Neg
F018	17	M	Neg	N	32							38	Neg	N	Neg	NH	N	Neg
F019	25	M	Neg	N	28	32	Neg	30				40	Neg	N	Neg	H	Y	Neg
F020
F021	24	M	Neg	N	34							40	Neg	N	Neg	H	Y	Neg
F022	30	M	Neg	N	28	32	Neg	36	Neg				Neg	y	Neg		Y	Neg
F023	29	M		N	22							36	Neg	N			Y	Neg
F024	17	S	Neg	N	18				32	Neg		40	Neg	N	Neg		Y
F025	23	M	Neg	N	26	30	Neg					40	Neg	N	Neg	H	Y	Neg
F026	19	M	Neg	N	24							38	Neg	N	Neg	H	Y	Neg
F027	21	M	Neg	N	24
F028	29	M	Neg	N	20							40	Neg	N	Neg	H	Y	Neg
F029	25	S	Neg	N	25	33	Neg	36	Neg	40	Neg	40	Neg	N	Neg	N	Y	Neg
F030	17	S	Neg	N	25	29	Neg	32	Neg	36	Neg	38	Neg	Y	Neg	Y	Y	Neg
F031	16	M	Neg	N	12	20	Neg	28	Neg	34	Neg	38	Neg	N	Neg	N	Y	Neg
F032	21	S	Neg	N	24	28	Neg	32	Neg			38	Neg	N	Neg	H	Y	Neg
F033	28	M	Neg	N	24	28	Neg	32	Neg	36	Neg	39	Neg	N	Neg	N	Y	Neg
F034	26	S	Neg	N	30	34	Neg	36	Neg			40	Neg	N	Neg	NH	Y	Neg
F035	28	W			24	28	Neg	32	Neg	36	Neg	40	Neg	N	Neg	N	N	Neg
F036	30	M	Neg	N	16	27	Neg	30	Neg	34	Neg	40	Neg	N	Neg	N	Y	Neg
F037	27	M	Neg	N	24	28	Neg	30	Neg	37	Neg	40	Neg	N	Neg	N	N	Neg
F038	21	M	Neg	N	28										Neg	H	Y	Neg
F039	18	M	Neg	N	26	30	Neg	34	Neg	35	Neg	40	Neg	N	Neg	N	Y	Neg
F040	16	S	Neg	N	20							40	Neg	N	Neg	H	Y	Neg
F041	17	S	Neg	N	25	29	Neg	32	Neg	40	Neg			Y	Neg	N	Y	Neg
F042	21	S	Neg	N	24	28	Neg	32	Neg	36	Neg	40	Neg	N	Neg	N	N	Neg
F043	29	M	Neg	N	24	28	Neg	32	Neg	36	Neg	40	Neg	N	Neg	N	N	Neg
F044	26	M	Neg	N	20	24	Neg	28	Neg	32	Neg	36	Neg	N	Neg	Y	Y	Neg
F045	18	S	Neg	N	25	29	Neg	32	Neg	36	Neg	38	Neg	N	Neg	N	N	Neg
F046	22	S	Neg	N	20							40	Neg	N	Neg	N	Y	Neg
F047	19	M	Neg	N	24	28	Neg	32	Neg	36	Neg	38	Neg	N	Neg	Y	Y	Neg
F048	21	S	Neg	N	28	32	Neg	36				40	Neg	N	Neg	H	Y	Neg
F049	17	M	Neg	N	18
F050	16	S	Neg	N	24							40	Neg	N	Neg	H	Y	Neg
F051	16	S	Neg		14	20	Neg	24	Neg	28	Neg	38	Neg	N	Neg	H	Y	Neg
F052	17	S		N	22	26	Neg	30	Neg	34	Neg	40	Neg	N	Neg	H	Y	Neg
F053	17	S		N	18	22	Neg	26	Neg	30	Neg	38	Neg	N
F054	17	M	Neg	N	24	28	Neg	32	Neg	36	Neg	40	Neg	N	Neg	H	Y	Neg
F055	16	S		N	28	32	Neg					38	Neg	N	Neg	N	N	Neg
F056	16	M	Neg	N	22	26	Neg			34	Neg	37	Neg	N	Neg	N	N	Neg
F057	17	M	Neg	N	12	16	Neg			28	Neg				Neg	H	N	Neg
F058	15	S		N	12		Neg	28	Neg	34	Neg	38	Neg	N	Neg	H	N	Neg
G001	18	PM		N	32								Neg	N	Neg	H	Y	Neg
G002	35	M	Neg	N	22	28	Neg	32	Neg	37	Neg	38	Neg	N	Neg	H	Y	Neg
G003	21	M		N	20	24	Neg	28	Neg	32	Neg			N	Neg	H		Neg
G004	20	PM		N	24	30	Neg	34	Neg	38	Neg
G005	18	M		N	30	36	Neg							N	Neg	H	Y	Neg
G006	19	S		N	20	26	Neg	32	Neg	36	Neg			N	Neg	H	Y	Neg
G007	26	M		N	20	30	Neg	34	Neg	38	Neg				Neg		N	Neg
G008	18	M		N	30	35	Neg	38	Neg	38	Neg	40	Neg	Y	Neg	H	N	Neg
G009	25	PM		N	24	28	Neg	32	Neg	36	Neg	37	Neg	Y	Neg	H	N	Neg
G010	22	M		N	16	26	Neg	27	Neg	32	Neg			Y	Neg	H	Y	Neg
G011	18	M		N		33	Neg	35	Neg	38	Neg	38	Neg	Y	Neg		N	Neg
G012	22	M		N		26	Neg	30	Neg	34	Neg			Y	Neg	H	N	Neg
G013	26	M		N	26	28	Neg	32	Neg	36	Neg	38	Neg	Y	Neg	H	N	Neg
G014	27	M		N	22	24	Neg	27	Neg	28	Neg	40	Neg	N	Neg	H	Y	Neg
G015	28	M		N	22	24	Neg	27	Neg	30	Neg	37	Neg	Y	Neg	H	Y	Neg
G016	17	M		N	18	28	Neg	24	Neg	26	Neg	38	Neg	Y		H	Y	Neg
G017	24	M		N	26	30	Neg	34	Neg	38	Neg			N		H	Y	Neg
G018	22	M		N	28	36	Neg	38	Neg			38	Neg	Y	Neg	H	Y	Neg
G019	18	M		N	20	25	Neg	28	Neg	34	_	Neg	Neg
G020	20	S		N	34	38	Neg					39	Neg	N			Y	Neg
G021	24	M	Neg	N	16	32	Neg	37	Neg			38	Neg	N	Neg	H	N	Neg
G022	29	M		N	26	30	Neg	32	Neg	36	Neg	38	Neg	Y	Neg	H	Y	Neg
G023	29	M	Neg	N	24	30	Neg	36	Neg	38	Neg	38	Neg	Y	Neg	H	Y	Neg
G024	18	S		N	22	28	Neg	32	Neg	36	Neg			Y		H	Y	Neg
G025	18	S		N	27	32	Neg	36	Neg					Y		H	Y	Neg
G026	40	M		N	26	30	Neg	34	Neg			36	Neg	Y		H	Y	Neg
G027	29	M	Neg	N	26	30	Neg	34	Neg	38	Neg			Y		H	Y	Neg
G028	17	M	Neg	N	24	27	Neg							Y		H	Y	Neg
G029	17	S		N	22	26	Neg
G030	18	M		N	30	33	Neg
G031 / B001	23	M	Neg	N	34							36	Neg	N
G032	27	M	Neg	N	28	38
G033	30	M	Neg	N	36							36	Neg	N	Neg	H	Y	Neg
G034	23	M	Neg	N	33	37	Neg							Y	Neg	H	Y	Neg
G035	21	M		N	20	26	Neg	30	Neg	34	Neg			Y	Neg	NH	Y	Neg
G036	21	M		N	32									Y	Neg	H	Y	Neg
G037	32	PM		N	28	34	Neg	36	Neg					Y	Neg	H	Y	Neg
G038	27	M		N	27	34	Neg	38	Neg
G039	30	M		N	32	36	Neg	38	Neg	40	Neg	36	Neg	N	Neg	Y	Y	Neg
G040	37	M		N	27	32	Neg	36	Neg						Neg	Y	Y	Neg
G041	21	M	Neg	N	12	24	Neg	28	Neg
G042
G043 / B103	15	S		N	22	28	Neg	30	Neg	34	Neg
G044	23	M		N	28	32	Neg	36	Neg			40	Neg	Y	Neg	Y	Y	Neg
G045	19	S		N	24	28		36	Neg					N		Y	Y	Neg
G046	33	PM		N	14					36	Neg			N		Y	Y	Neg
G047	20	S		N	26	32	Neg	36	Neg	38				N	Neg		Y	Neg
G048	24	M		N	28									N	Neg		Y	Neg
G049	15	S		N	24	28	Neg		Neg	36	Neg
G050	18	S		N	28	30								Y			Y	Neg
G051	21	S		N	36	40	Neg		Neg	Neg	Neg		Neg	N			Y	Neg
G052	18	M		N	28	32	Neg	36	Neg	36	Neg	36	Neg	N	Neg	Y	Y	Neg
G053
G054	18	M	Neg	N	18	22	Neg	26	Neg	32	Neg
G055	36	M	Neg	N	24	28	Neg	36	Neg	38	Neg	38	Neg	N	Neg	H	Y	Neg
G056	20	M	Neg	N	22	24	Neg	28	Neg	30	Neg
G057	29	M	Neg	N	30	35	Neg	36	Neg		Neg	Neg	Neg	N	Neg		Y	Neg
G058	18	M	Neg	N	28	32	Neg	36	Neg		Neg
G059	20	M	Neg	N	24	28	Neg	32	Neg	28	Neg	Neg	Neg	N	Neg	H	Y	Neg
G060	17	M	Neg	N	12	22	Neg							Y	Neg		Y	Neg
G061	22	M	Neg	N	5	20	Neg	20						N
G062	15	S	Neg	N	24	30	Neg	34	Neg	34	Neg
G063	30	M	Neg	N	22	27	Neg	32	Neg	36	Neg	36	Neg	N	Neg	Y	Y	Neg
G064	19	M	Neg	N	20	12	Neg	26	Neg	34	Neg		Neg	N	Neg		Y	Neg
G065	16	S	Neg	N	26	30	Neg	34	Neg	Neg	Neg
G066	26	S	Neg	N	26	30	Neg	32	Neg	Neg	Neg	Neg	Neg	N	Neg	H	N	Neg
G067	35	M	Neg	N	26	30	Neg							Y	Neg	H	Y	Neg
G068	28	M	Neg	N	18	24	Neg	30	Neg	34	Neg	Neg	Neg	N	Neg		Y	Neg
G069	27	M	Neg	N	20	28	Neg	33	Neg	38	Neg	36	Neg	N	Neg	Y	Y	Neg
G070	21	PM	Neg	N	28	32	Neg	28	Neg	Neg	Neg		Neg	Y	Neg	Y	Y	Neg
G071	36	M	Neg	N	32	36	Neg	Neg	Neg	Neg	Neg
G072	32	M	Neg	N	20	24	Neg	34	Neg	Neg	Neg			Y	Neg	H	Y	Neg
G073	18	M	Neg	N	24	30	Neg							N
G074	15	S		N	26	32	Neg	34	Neg	36	Neg	36	Neg	N	Neg	Y	Y	Neg
G075	18	S		N	24	26	Neg	30	Neg			36	Neg	N	Neg	Y	Y	Neg
G076	22	M	Neg	N	25	30	Neg	36	Neg	Neg	Neg
G077	21	M	Neg	N	20	28	Neg
G078	21	M	Neg	N	18	26	Neg	28	Neg	30	Neg	36	Neg	N	Neg	Y	Y	Neg
G079	22	M	Neg	N	24	28	Neg	30	Neg	34	Neg
G080	20	M	Neg	N	28	33	Neg	34	Neg	Neg	Neg
G081	18	S	Neg	N	26	32	Neg	38	Neg	Neg	Neg			N	Neg	Y	Y	Neg
G082	17	S	Neg	N	30	35	Neg	Neg	Neg	Neg	Neg			N	Neg	Y	Y	Neg
G083	22	M	Neg	N	30	33	Neg	36	Neg	Neg	Neg			N	Neg	Y	Y	Neg
G084	19	M	Neg	N	20	26	Neg	30	Neg	34	Neg	36	Neg		Neg	Y	Y	Neg
G085	21	M	Neg	N	27	30	Neg	34	Neg	36	Neg			Y	Neg	H	Y	Neg
G086	22	M	Neg	N	28	32	Neg	36	Neg						Neg	Y	Y	Neg
G087	25	M	Neg	N	36	Neg	Neg	Neg	Neg	Neg	Neg
G088	20	S	Neg	N	30	37	Neg	Neg	Neg	Neg	Neg	36	Neg	N	Neg	Y	Y	Neg
G089	23	M	Neg	N	32
G090	36	M	Neg	N	24	28	Neg	32	Neg	36	Neg	Neg	Neg	N	Neg	H	Y	Neg
G091	20	S	Neg	N	24	32	Neg	37	Neg	38	Neg
G092	26	M	Neg	N	24	32	Neg	38	Neg		Neg	36	Neg	N	Neg		Y	Neg
G093	18	S	Neg	N	26	36	Neg	38	Neg		Neg		Neg	N	Neg	NH	Y	Neg
G094	25	M	Neg	N	24	30	Neg	34	Neg		Neg		Neg	N	Neg	NH	Y	Neg
G095	21	M	Neg	N	24
G096	20	M	Neg	N	18	26	Neg	30	Neg	34	Neg
G097	22	M	Neg	N	30	32	Neg	34	Neg	36	Neg
G098	20	M	Neg	N	30	35	Neg		Neg		Neg	30	Neg	N	Neg	H	Y	Neg
G099	20	M	Neg	N	30	30	Neg	36	Neg		Neg		Neg		Neg	Y	Y	Neg
G100	29	M	Neg	N	36	33	Neg		Neg		Neg	36	Neg	N	Neg	H	Y	Neg
G101	20	M	Neg	N	16	24	Neg	28	Neg	32	Neg	36	Neg		Neg	Y	Y
G102	21	M	Neg	N	28	30	Neg	34	Neg	38	Neg			Y		H	Y	Neg
G103	19	M	Neg	N	18	24	Neg	28	Neg	32	Neg	Neg	Neg	N	Neg	Y	Y	Neg
G104	35	M	Neg	N	30	34	Neg	36	Neg	36	Neg		Neg		Neg		Y	Neg
G105	21	M	Neg	N	28	26	Neg	30	Neg	34	Neg	Neg	Neg	N		N	Y
G106	26	M	Neg	N	30	34	Neg	36	Neg	36	Neg	36	Neg	N	Neg	Y	Y	Neg
G107	29	M	Neg	N	27	35	Neg	34	Neg	36	Neg	36	Neg	N	Neg	Y	Y	Neg
G108	20	M	Neg	N	26	30	Neg	34	Neg	36	Neg	36	Neg	N	Neg	Y	Y	Neg
G109	19	S	Neg	N	24	30	Neg	34	Neg	36	Neg	36	Neg	N	Neg	Y	Y	Neg
G110	19	M	Neg	N	12	22	Neg	26	Neg	30	Neg
G111	25	M	Neg	N	24
G112	27	M	Neg	N	24
G113	23	M	Neg	N	28	32	Neg	36	Neg		Neg			N		H	Y
G114	17	S	Neg	N	28	32	Neg	34	Neg	36	Neg	36	Neg	N		H	Y	Neg
G115	18	M	Neg	N	26	36	Neg	34	Neg	36	Neg
G116	18	M	Neg	N	20	16	Neg	24	Neg	28	Neg			Y		H	Y	Neg
G117	22	M	Neg	N	16	20	Neg	28	Neg	34	Neg	36	Neg	N	Neg	H	Y	Neg
G118	19	M	Neg	N	20
G119	33	M	Neg	N	24	-3	28	-3		-4		Neg	Neg	N	Neg		Y	Neg
G120	24	M	Neg	N	32	34	Neg	36	Neg	36	Neg	36	Neg	N	Neg		Y	Neg
G121	19	M	Neg	N	24	28	Neg	32	Neg	36	Neg	36	Neg	N	Neg	H	Y	Neg
G122	23	M	Neg	N	24	-2		-3		-4
G123	22	M	Neg	N	28
G124	21	M	Neg	N	32
G125	22	M	Neg	N	30	34	Neg	36	Neg	36	Neg	36	Neg	N	Neg	H	Y	Neg
G126	38	M	Neg	N	28	30	Neg	34	Neg	36	Neg						Y	Neg
G127	16	M	Neg	N	24	28	Neg	30	Neg	Neg	Neg			Y	Neg	Y		Neg
G128	20	S	Neg	N	18	24	Neg	28	Neg	32	Neg
G129	23	M	Neg	N	24	-2		-3		-4				Y		H	Y	Neg
G130	24	M	Neg	N	24									Y		H	Y	Neg
G131	22	M	Neg	N	24	-2		34	Neg	36	Neg			Y		H	Y	Neg
G132	21	M	Neg	N	28
G133	22	M	Neg	N	32										Neg	NH		Neg
G134	17	S	Neg	N	28										Neg		Y	Neg
G135	20	M	Neg	N		-2	22
G136	21	M	Neg	N	26
G137	26	M	Neg	N	20	24	Neg	28	Neg	36	Neg	36	Neg	N	Neg	H
G138	30	M	Neg	N	33	36	Neg	Neg	Neg	Neg	Neg	36	Neg	N
G139	17		Neg	N
G140	21		Neg		16	28	Neg	36	Neg			38	Neg	N	Neg	H	Y
G141	20		Neg	N	26	36	Neg			Neg	Neg	36	Neg	N	Neg	H	Y	Neg
G142	20		Neg	N	28	31	Neg
G143	20		Neg	N	20	24	Neg	28	Neg	36	Neg	36	Neg	N	Neg	H	Y	Neg
G144	17		Neg	N	26									N			Y	Neg
G145	17		Neg	N	22
G146	15	S	Neg	N	30	34	Neg	36	Neg	Neg	Neg	36	Neg	N	Neg	NH	N	Neg
G147	17	M	Neg	N	22	16	Neg	24	Neg	28	Neg					N
G148	17	S	Neg	N	24	28	Neg	32	Neg	36	Neg			Y	Neg		Y	Neg
G149	30	M	Neg	N	20	24	Neg							Y		H	Y	Neg
G150	15	S	Neg	N	22	28	Neg	32	Neg	36	Neg	40	Neg	N	Neg	H	N	Neg
G151	27	S	Neg	N	18										Neg	H	Y	Neg
G152	24	M	Neg	N	24	32	Neg							Y			Y	Neg
G153	26	M	Neg	N	24	28	Neg
G154	20	M	Neg	N	24	28	Neg									H
G155	27	S	Neg	N	18									Y		H	Y
G156	16	S	Neg	N	24									N			N	Neg
G157	16	S	Neg	N	18
G158	15		Neg	N	20	24	Neg	28	Neg	32	Neg					N
G159	17	S	Neg	N	26	30	Neg	34	Neg	36	Neg	39	Neg	N	Neg	H	N	Neg
G160	16		Neg	N	24	30	Neg					40	Neg	N	Neg	H	Y	Neg
H001	20	M	Neg	N	12	16	Neg	28	Neg						Neg	H	Y	Neg
H002	26	M	Neg	N	12
H003	18	M	Neg	N	34	36	Neg							Y	Neg	H	Y	Neg
H004	18	S	Neg	N	28	30	Neg	37	Neg					Y	Neg	N	N	Neg
H005	18	S	Neg	N	26	28	Neg	38	Neg	40	Neg			Y	Neg	N	N	Neg
H006	29	M	Neg	N	24	26	Neg	32	Neg	34	Neg			Y	Neg	N	Y	Neg
H007	17	S	Neg	N	28	28	Neg	Neg	Neg	Neg	Neg	38	Neg	N	Neg	N	N	Neg
H008	28	S	Neg	N	24	30	Neg	34	Neg	36	Neg	40	Neg	N	Neg	H	Y
H009	20	M	Neg	N	12	24	Neg	28	Neg			40	Neg	Y	Neg	H	Y	Neg
H010	29	M	Neg	N	30	37	Neg					40	Neg	N	Neg	NH	Y	Neg
H011	24	M	Neg	N	30	38	Neg					38	Neg	N	Neg	H	Y	Neg
H012	19	M	Neg	N	30	32	Neg	38	Neg			38	Neg	N	Neg	N	N	Neg
H013	20	M	Neg	N	24	26	Neg	28	Neg	32	Neg	40	Neg	N	Neg	H	Y	Neg
H014	25	M	Neg	N	12	20	Neg	28	Neg	32	Neg	38	Neg	N	Neg	H	Y	Neg
H015	21	M	Neg	N	24	34	Neg					39	Neg	N	Neg	H	N	Neg
H016	20	M		N	24	28	Neg	32	Neg			38	Neg	N	Neg	NH	Y	Neg
H017	28	M		N	26	34	Neg	36	Neg			37	Neg	N	Neg	H	Y	Neg
H018	21	M	Neg	N	24	22	Neg	28	Neg			40	Neg	N	Neg	NH	Y	Neg
H019	22	M	Neg	N	24				Neg	36	Neg	39	Neg	N	Neg	H	Y	Neg
H020	21	M	Neg	N	32	36	Neg					40	Neg	N	Neg	NH	Y	Neg
H021	18	S	Neg	N	18	26	Neg	30	Neg	34	Neg	38	Neg	N	Neg	H	Y	Neg
H022	21	M	Neg	N	28	32	Neg	36	Neg	40	Neg		Neg	N	Neg	H	Y	Neg
H023	18	M	Neg	N	30	34	Neg			38		40	Neg	N	Neg	H	Y	Neg
H024	21	M	Neg	N	30	34	Neg					39	Neg	N	Neg	H	Y	Neg
H025	19	S	Neg	N	24	26	Neg		Neg	34	Neg	39	Neg	N	Neg		N	Neg
H026	19	M	Neg	N	30	37	Neg					40	Neg	N	Neg	H	Y	Neg
H027	19	M	Neg	N	28	30	Neg	34	Neg	38	Neg		Neg	N	Neg	H	Y	Neg
H028	21	M	Neg	N	36							39	Neg	N	Neg	NH	Y	Neg
H029	21	M		N	24	30	Neg	34	Neg	36	Neg	39	Neg	N	Neg	H	Y	Neg
H030	19	M		N	24
H031	22	M		N	20			28	Neg	32	Neg	38	Neg	N	Neg	H	Y	Neg
H032	21	M		N	21	Neg	Neg	38	Neg			40	Neg	N	Neg	H	Y	Neg
H033	34	M		N	24	28	Neg	32	Neg	36	Neg	39	Neg	N	Neg	H	Y	Neg
H034	22	M		N	30	32	Neg					38	Neg	N	Neg	NH	Y	Neg
H035	28	M		N	34							40	Neg	N	Neg	NH	Y	Neg
H036	24	M		N	24	30	Neg	34	Neg	36	Neg	38	Neg	N	Neg	H	Y	Neg
H037	18	M		N	24	26	Neg	28	Neg	30	Neg	36	Neg	Y	Neg	H	Y	Neg
H038	26	M		N	28	30	Neg	36	Neg			39	Neg	N	Neg	H	Y	Neg
H039	30	M		N	24	28	Neg	32	Neg	36	Neg	40	Neg	N	Neg	H	Y	Neg
H040	15	S		N	12							40	Neg	N	Neg	H	Y	Neg
H041	22	M		N	28	32	Neg	36	Neg			38	Neg	N	Neg	H	Y	Neg
H042	35	M		N	30	32	Neg					40	Neg	N	Neg	H	Y	Neg
H043	25	M		N	20
H044	29	M		N	28	32	Neg	36	Neg			38	Neg	N	Neg	H	Y	Neg
H045	20	M		N	24	28	Neg	34	Neg			38	Neg	N	Neg	H	Y	Neg
H046	31	M		N	24	28	Neg	32	Neg	36	Neg	40	Neg	N	Neg	H	Y	Neg
H047	20	M		N	20	36	Neg					39	Neg	N	Neg	H	Y	Neg
H048	21	M		N	24			32	Neg	34	Neg	38	Neg	N	Neg	H	Y	Neg
H049	17	M		N	12	24	Neg	26	Neg	32	Neg	39	Neg	N	Neg	H	Y	Neg
H050	26	M		N	28	36	Neg	38	Neg			40	Neg	N	Neg	H	Y	Neg
H051	18	M		N	12	20	Neg	28	Neg	36	Neg	38	Neg	Y	Neg	H	Y	Neg
H052	23	M		N	26	28	Neg	32	Neg			35	Neg	Y	Neg	H	Y	Neg
H053	26	M		N	20	26	Neg					40	Neg	Y	Neg	H	Y	Neg
H054	18	M		N	24	26	Neg					38	Neg	N	Neg	NH	Y	Neg
H055	22	M		N	24	30	Neg	32	Neg			40	Neg	N	Neg	H	Y	Neg
H056	28	M		N	24	26	Neg	30	Neg	38	Neg	38	Neg	N	Neg	H	Y	Neg
H057	23	M		N	26
H058	44	M		N	28	30	Neg	36	Neg			38	Neg	N	Neg	H	Y	Neg
H059	17	M		N	24
H060	34	M		N	24	26	Neg			36	Neg				Neg	Y	Y	Neg
H061	20	M		N	28
H062	19	M		N	26	36	Neg								Neg	N	Y	Neg
H063	18	M		N	26	30	Neg					39	Neg	Y	Neg	H	Y	Neg
H064	20	M		N	26					34	Neg	40	Neg	Y	Neg	H	Y	Neg
H065	29	M		N	26
H066	21	M		N	30			Neg	Neg	36	Neg	40	Neg	Y	Neg	H	Y	Neg
H067	23	M		N	26
H068	21	M		N	26	34	Neg	26	Neg			38	Neg	Y	Neg	H	Y	Neg
H069	26	M		N	32	36	Neg	28	Neg			40	Neg	Y	Neg	H	Y	Neg
H070	32	M		N	32	34	Neg	30	Neg			38	Neg	Y	Neg	H	Y	Neg
H071	33	M		N	34	38	Neg	36	Neg	38	Neg				Neg	Y	Y	Neg
H072	16	S		N	32	36	Neg					38	Neg	N	Neg		N	Neg
H073	28	M		N	34	36	Neg						Neg	Y	Neg	Y	Y	Neg
H074	38	M		N	26	28	Neg	32	Neg						Neg	Y	Y	Neg
H075	19	M		N	32	24	Neg	36	Neg			40	Neg	N	Neg	H	Y	Neg
H076	28	M	Neg	N	30	32	Neg	36	Neg	38	Neg	40	Neg	N	Neg	H	Y	Neg
H077	20	M	Neg	N	30	36	Neg	38	Neg			39	Neg	N	Neg	H	Y	Neg
H078	20	S		N	32	34	Neg	37	Neg			40	Neg	N	Neg	H	Y	Neg
H079	19	M		N	30
H080	32	M	Neg	N	36	38	Neg	40	Neg			40	Neg	N	Neg	H	Y	Neg
H081	18	M		N	24
H082	28	M		N	26
H083	38	M		N	26	30	Neg	32	Neg	36	Neg	39	Neg	N	Neg	H	Y	Neg
H084	25	M	Neg	N	24	28	Neg	30	Neg			40	Neg	N	Neg	H	Y	Neg
H085	26	M	Neg	N	26	30	Neg	34	Neg			40	Neg	N	Neg	H	Y	Neg
H086	24	M		N	22	30	Neg		Neg	34	Neg	38	Neg	N	Neg	H	Y	Neg
H087	20	M		N	24	26	Neg	30	Neg			39	Neg	N	Neg	H	Y	Neg
H088	18	M		N	24	28	Neg	34	Neg			38	Neg	N	Neg	H	Y	Neg
H089	38	M		N	36	38	Neg								Neg	Y	Y	Neg
H090	35	M	Neg	N	28	24	Neg	28	Neg	38	Neg	39	Neg	N	Neg	H	Y	Neg
H091	19	M	Neg	N	20	24	Neg	30	Neg			40	Neg	N	Neg	NH	Y	Neg
H092	22	M	Neg	N	36	38	Neg					39	Neg	N	Neg	Y	Y	Neg
H093	23	M	Neg	N	34	36	Neg
H094	27	M		N	16	24	Neg	28	Neg	34	Neg	38	Neg	N	Neg	H	Y	Neg
H095	15	S	Neg	N	36	37	Neg					40	Neg	N	Neg	H	Y	Neg
H096	25	M		N	28	28	Neg					35	Neg	N	Neg	H	Y	Neg
H097	25	M		N	26	30	Neg	34	Neg	37	Neg	34	Neg	N	Neg	NH	Y	Neg
H098	23	M		N	26	28	Neg	30	Neg			38	Neg	N	Neg	H	Y	Neg
H099	26	M		N	26	28	Neg					40	Neg	N	Neg	H	Y	Neg
H100	18	M		N	24	28	Neg	28	Neg	32	Neg	40	Neg	N	Neg	H	Y	Neg
H101	23	M		N	24					36	Neg	38	Neg	N	Neg	H	Y	Neg
H102	28	M		N	28	32	Neg	34	Neg			40	Neg	N	Neg	H	Y	Neg
H103	24	M		N	30	34	Neg
H104	50	M		N	26	30	Neg	36	Neg			38	Neg	N	Neg	H	Y	Neg
H105	17	M		N	28	30	Neg	34	Neg			39	Neg	N	Neg	H	Y	Neg
H106	17	M		N	28	32	Neg	36	Neg			40	Neg	N	Neg	H	Y	Neg
H107	39	M		N	28
H108	23	M		N	26	28	Neg	30	Neg			37	Neg	N	Neg	H	Y	Neg
H109	18	M		N	26	Neg	Neg	34	Neg			38	Neg	N	Neg	H	Y	Neg
H110	22	M		N	28	30	Neg	32	Neg			39	Neg	N	Neg	H	Y	Neg
H111	25	M		N	12	24	Neg	26	Neg	28	Neg				Neg	H	Y	Neg
H112	17	M		N	12	24	Neg					40	Neg	N	Neg	H	Y	Neg
H113	18	M		N	28	30	Neg					38	Neg	N	Neg	H	Y	Neg
H114	25	M		N	24	28	Neg	30	Neg	32	Neg				Neg	H	Y	Neg
H115	20	M		N	26
H116	26	M		N	26	28	Neg					40	Neg	N	Neg	H	Y	Neg
H117	19	M		N	30	34	Neg					38	Neg	N	Neg	H	Y	Neg
H118	23	M			24	26	Neg
H119	33	M		N	30	36	Neg					39	Neg	N	Neg	H	Y	Neg
H120	32	M		N	24	36	Neg	38	Neg			40	Neg	N	Neg	NH	Y	Neg
H121	19	M		N	31	20	Neg	24	Neg	26	Neg	38	Neg	N	Neg	NH	Y	Neg
H122	17	M		N	26	20	Neg	30	Neg			40	Neg	N	Neg	NH	Y	Neg
H123	22	M		N	28	30	Neg	36	Neg	38	Neg	39	Neg	Y	Neg	H	Y	Neg
H124	22	M		N	24	28	Neg	32	Neg	38	Neg	38	Neg	Y	Neg	H	Y	Neg
H125	23	M		N	8
H126	22	M		N	26	34	Neg					37	Neg	N	Neg	NH	Y	Neg
H127	25	M		N	26	30	Neg					40	Neg	N	Neg	NH	Y	Neg
H128	32	M		N	28	32	Neg	34	Neg			40	Neg	N	Neg	NH	Y	Neg
H129	32	M		N	24	32	Neg	36	Neg			38	Neg	N	Neg	H	Y	Neg
H130	19	M		N	22	26	Neg	30	Neg	34	Neg	38	Neg	N	Neg		Y	Neg
H131	20	M		N	20	24	Neg					39	Neg	N	Neg	H	Y	Neg
H132	18	M		N	24	26	Neg	28	Neg	32	Neg	36	Neg	Y	Neg	NH	Y	Neg
H133	18	M		N	36	38	Neg					39	Neg	Y	Neg	NH	Y	Neg
H134	28	M		N	26	28	Neg
H135	20	M		N	32	36	Neg					38	Neg	N	Neg	H		Neg
H136	20	M		N	34	36	Neg					39	Neg	N	Neg	H	Y	Neg
H137	18	M		N	24
H138	22	M		N	24	28	Neg
H139	20	M		N	12
H140	27	M		N	28
H141	23	M		N	18	24	Neg	28	Neg	32	Neg	40	Neg	N	Neg	H	Y	Neg
H142	24	M		N	26	30	Neg	34	Neg		Neg	38	Neg	N	Neg	H	Y	Neg
H143	20	M		N	24	20	Neg	34	Neg		Neg	38	Neg	N	Neg	H	Y	Neg
H144	21	M		N	24	26	Neg	28	Neg	32	Neg	38	Neg	N	Neg	H	Y	Neg
H145	26	M		N	24	26	Neg	30	Neg	34	Neg	40	Neg	N	Neg	H	Y	Neg
H146	34	M		N	34	34	Neg	36	Neg			38	Neg	N	Neg	H	Y	Neg
H147	25	M		N	28	32	Neg			36	Neg	40	Neg	N	Neg	H	Y	Neg
H148	23	M		N	26	30	Neg
H149	22	M		N	18	24	Neg	28	Neg	32	Neg	38	Neg	N	Neg	H	Y	Neg
H150	20	M		N	24	28	Neg	32	Neg	36	Neg	40	Neg	N	Neg	H	Y	Neg
H151	26	M		N	30	34	Neg					40	Neg	N	Neg	H	Y	Neg
H152	26	M		N	30	36	Neg					39	Neg	N	Neg	H	Y	Neg
H153	21	M		N	26	28	Neg	34	Neg	38	Neg	40	Neg	N	Neg	H	Y	Neg
H154	16	M		N	28	28	Neg
H155	26	M		N	24	30	Neg	32	Neg	36	Neg	40	Neg	N	Neg	NH	Y	Neg
H156	24	M		N	28	26	Neg	28	Neg	34	Neg	38	Neg	N	Neg	NH	Y	Neg
H157	26	M		N	24	28	Neg	32	Neg	36	Neg	38	Neg	N	Neg	N	Y	Neg
H158	19	M		N	34	34	Neg
H159	30	M		N	26	30	Neg	32	Neg			40	Neg	N	Neg	N	Y	Neg
H160	24	M		N	28
H161	17	M	Neg	N	12	24	Neg					40	Neg	N	Neg	H	Y	Neg
H162	17	M		N	28	30	Neg	34	Neg			38	Neg	N	Neg	H	Y	Neg
H163	17	M	Neg	N	30
H164	16	M	Neg	N	22	26	Neg					39	Neg	N	Neg	H	Y	Neg
H165	17	M	Neg	N	28							39	Neg	N	Neg	H	Y	Neg
H166	15	S		N	20	24	Neg	28	Neg	36	Neg	38	Neg	N	Neg	N	N	Neg
H167	15	S		N	20					30	Neg
H168	17	S		N	32	26	Neg	30	Neg	34	Neg	38	Neg	N
H169	15	S		N	24			38	Neg			40	Neg	N	Neg	H	N	Neg
H170	16	S		N	24	30	Neg	34	Neg	38		39	Neg	N	Neg	N	N	Neg
H171	17	S		N	14	18	Neg	24	Neg	28	Neg
H172	17	S		N	24							39	Neg	N	Neg	N	N	Neg
H173	16	S		N	24							40	Neg	N	Neg	N	N	Neg
H174	19	S	Neg	N	23	27	Neg					36	Neg	N	Neg		N	Neg
H175	17	S	Neg	N	28	32	Neg
H176	19	S	Neg	N
H177	18	M	Neg	N	16	21	Neg					37	Neg	Y	Neg	H	Y	Neg
H178	17	S	Neg	N	28	32	Neg
H179	17	S	Neg	N	24	28	Neg					36	Neg	N	Neg	N	N	Neg
H180	16	S	Neg	N	12	16	Neg					37	Neg	N	Neg	NH	Y	Neg
H181	17	M	Neg	N	12
H182	17	M	Neg	N	16							40	Neg	N	Neg	NH	Y	Neg
I001	18	M	Neg	N	20	24	Neg	30	Neg	34	Neg	36	Neg	Y	Neg	N	Y	Neg
I002	20	M	Neg	N	22	28	Neg	32	Neg	34	Neg	38	Neg	Y	Neg	Y	Y	Neg
I003	22	M	Neg	N	29	34	Neg	36	Neg	38	Neg	38	Neg	Y	Neg	Y	Y	Neg
I004	31	M	Neg	N	18	24	Neg	32	Neg	34	Neg	36	Neg	N	Neg	Y	Y	Neg
I005	20	M	Neg	Y	20	24	Neg	34	Neg	34	Neg	36	Neg	Y	Neg	N	Y	Neg
I006	26	M	Pos	N	28	32	Neg	34	Neg	36	Neg	36	Neg	Y	Neg	N	Y	Neg
I007	23	M	Neg	N	28	32	Neg	34	Neg	36	Neg	40	Neg	Y	Neg	H	Y	Neg
I008	23	M	Neg	N	8	20	Neg	Neg	Neg	32	Neg	36	Neg	Y	Neg	H	Y	Neg
I009	22	M	Neg	N	20	24	Neg	28	Neg	34	Neg		Neg	Y	Neg	H	Y	Neg
I010	19	M	Neg	N	28	32	Neg	34	Neg				Neg	Y	Neg	H	Y	Neg
I011	20	M	Neg	N	28	32	Neg	36	Neg	36	Neg	36	Neg	Y	Neg	H	Y	Neg
I012	15	S	Neg	N	32	34	Neg	36	Neg			36	Neg	Y	Neg	H	Y	Neg
I013	17	S	Neg	N	24	30	Neg	36	Neg	38	Neg			Y	Neg	H	Y	Neg
I014	22	M	Neg	N	22	26	Neg	30	Neg	34	Neg	36	Neg	Y	Neg	N	Y	Neg
I015	22	M	Neg	N	34	36	Neg	36	Neg			36	Neg	Y	Neg	N	Y
I016	18	S	Neg	N	30	34	Neg	36	Neg			36	Neg	Y	Neg	N	Y	Neg
I017	29	M	Neg	N	28	32	Neg	36	Neg	38	Neg	38	Neg	N			Y	Neg
I018	20	S	Neg	N	26	30	Neg	34	Neg	38	Neg	38	Neg	Y	Neg	H	Y	Neg
I019	18	S	Neg	N	20	24	Neg	21	Neg	36	Neg	38	Neg	Y	Neg	H	Y	Neg
I020	35	M	Neg	N	12	16	Neg	20	Neg	24	Neg	34	Neg	Y	Neg	N	Y	Neg
I021	20	S	Neg	N	36	36	Neg					36	Neg	N	Neg	H	Y	Neg
I022	19	M	Neg	N	12	24	Neg	28	Neg	32	Neg	36	Neg	Y	Neg	N	Y	Neg
I023	31	M	Neg	N	22	26	Neg	28	Neg	36	Neg	36	Neg	Y	Neg	H	Y	Neg
I024	33	M	Neg	N	34	36	Neg					36	Neg	Y	Neg	H	Y	Neg
I025	15	S	Neg	N	34	36	Neg					36	Neg	Y	Neg	N	Y	Neg
I026	21	M	Neg	N	32	36	Neg			36	Neg	36	Neg	Y	Neg	H	Y	Neg
I027	18	S	Neg	N	24	20	Neg	34	Neg			36	Neg	Y	Neg	H	Y	Neg
I028	26	M	Neg	N	28	32	Neg	36	Neg			36	Neg	Y	Neg	H	Y	Neg
I029	20	M	Neg	N	28	32	Neg	34	Neg			36	Neg	Y	Neg	Y	Y	Neg
I030	15	S	Neg	N	28	32	Neg	36	Neg			36	Neg	Y	Neg	Y	Y	Neg
I031	29	M	Neg	N	22	34	Neg					38	Neg	Y	Neg	Y	N	Neg
I032	20	S	Neg	N	20	24	Neg	36	Neg	36	Neg	36	Neg	Y	Neg	Y	N	Neg
I033	17	M	Neg	N	20	24	Neg	38	Neg	32	Neg	Neg	Neg	Y	Neg	N	Y	Neg
I034	17	M	Neg	N	28	32	Neg					36	Neg	Y	Neg	Y	Y	Neg
I035	22	M	Neg	N	20	24	Neg	34	Neg	38	Neg	38	Neg	Y	Neg	Y	Y	Neg
I036	23	M	Neg	N	26	30		30	Neg			38	Neg	N	Neg	NH	N	Neg
I037	20	M	Neg	N	22	26	Neg	30	Neg	34	Neg	36		Y	Neg	N	Y	Neg
I038	19	S	Neg	N	28	32	Neg	36	Neg			36	Neg	Y	Neg	Y	Y	Neg
I039	19	M	Neg	N	30	34	Neg	36	Neg			40	Neg	Y	Neg	Y	Y	Neg
I040	19	S	Neg	N	18	24	Neg	32	Neg			38	Neg	Y	Neg	N	Y	Neg
I041	20	S	Neg	N	28	32						40	Neg	N	Neg	NH	N	Neg
I042	16	S	Neg	N	24	28	Neg	32				36	Neg	Y	Neg	N	Y	Neg
I043	30	M	Neg	N	24	28	Neg					38	Neg	Y	Neg	Y	Y	Neg
I044	38	M	Neg	N	22	26	Neg					38	Neg	Y	Neg	Y	Y	Neg
I045	35	M	Neg	N	32	36	Neg					36	Neg	N	Neg	Y	Y	Neg
I046	32	M	Neg	N	34	36	Neg					36	Neg	Y	Neg	Y	Y	Neg
I047	42	M	Neg	N	28	32	Neg					34	Neg	Y	Neg	Y	Y	Neg
I048	25	M	Neg	N	26	30	Neg	34	Neg	38	Neg	38	Neg	Y	Neg	Y	Y	Neg
I049	22	M	Neg	N	34	30	Neg					38	Neg	Y	Neg	Y	Y	Neg
I050	28	M	Neg	N	?	28	Neg	32	Neg	36				Y	Neg	Y	Y	Neg
I051	15	S		N	16	20	Neg	28	Neg	34	Neg		Neg	Y	Neg	Y	Y	Neg
I052	17	S	Neg		32	28	Neg	26	Neg	34	Neg		Neg	Y	Neg	Y	Y	Neg
I053	23	S	Neg		34	36	Neg						Neg	Y	Neg	Y	Y	Neg
I054	27	M	Neg		12	28	Neg	32	Neg	36	Neg		Neg	Y	Neg	Y	Y	Neg
I055	22	M	Neg		30	34	Neg	36	Neg				Neg	Y	Neg	Y	Y	Neg
I056	25		Neg		27	31	Neg	36	Neg					Y	Neg	Y	Y	Neg
I057	17	M	Neg	N	26		Neg	30	Neg	34	Neg		Neg	Y	Neg	Y	Y	Neg
I058	29	M	Neg	N	28
I059	24	S	Neg	N	28	32	Neg	36					Neg	Y	Neg	Y	Y	Neg
I060	30	M	Neg	N	30	34	Neg							Y	Neg	Y	Y	Neg
I061	25	M	Neg	N	30	34	Neg							Y	Neg	Y	Y	Neg
I062	17	S	Neg	N	28	32	Neg	36	Neg				Neg	Y	Neg	Y	Y	Neg
I063	28	M	Neg	N	32	36	Neg							Y	Neg	Y	Y	Neg
I064	17	S	Neg	N		26	Neg	30	Neg	34	Neg			Y	Neg	Y	Y	Neg
I065	25	M	Neg	N		32	Neg	36			Neg	38	Neg	Y	Neg	Y		Neg
I066	30	S	Neg	N		28	Neg	32	Neg	36	Neg			Y	Neg	N	Y	Neg
I067	30	M	Neg	N		34	Neg							Y	Neg	N	Y	Neg
I068	33	M	Neg	N		30	Neg	34	Neg					Y	Neg	Y	Y	Neg
I069	35	M	Neg	N		22	Neg	28	Neg	32	Neg			Y	Neg	Y	Y	Neg
I070	40	M	Neg	N		8	Neg	24	Neg	28	Neg			Y	Neg	Y	Y	Neg
I071	20	M	Neg	N		28	Neg	32	Neg	36				Y	Neg	Y	Y	Neg
I072	22	M	Neg	N		22	Neg	26	Neg	30				Y	Neg	Y	Y	Neg
I073	25	M	Neg	N	18	22	Neg	26	Neg	34	Neg	40	Neg	Y	Neg	N	Y	Neg
I074	20	M	Neg	N	30	34	Neg	36	Neg					Y	Neg	Y	Y	Neg
I075	17	S	Neg	N	16	22	Neg	34	Neg	36	Neg	38	Neg	Y	Neg	Y	Y	Neg
I076	29	M	Neg	N	18	22	Neg	26	Neg	30	Neg			Y	Neg	N	Y	Neg
I077	23	M	Neg	N	30	34	Neg	36	Neg			36	Neg	Y	Neg	Y	Y	Neg
I078	20	M	Neg	N	20	24	Neg	28	Neg			36	Neg	Y	Neg	Y	Y	Neg
I079	22	M	Neg	N	30	34	Neg							Y	Neg	N	Y	Neg
I080	23	M	Neg	N	18	22	Neg	28	Neg			34	Neg	Y	Neg	Y	Y	Neg
I081	18	M	Neg	N	32	36	Neg					39	Neg	Y	Neg	N	Y	Neg
I082	18	M	Neg	N	28	34	Neg					40	Neg	Y	Neg	Y	Y	Neg
I083	20	M	Neg	N	20	24	Neg	28	Neg			34	Neg	Y	Neg	Y	Y	Neg
I084	18	M	Neg	N	16	20	Neg	28	Neg	34	Neg	36	Neg	Y	Neg	Y	Y	Neg
I085	28	M	Neg	N	14	16	Neg	24	Neg			34	Neg	Y	Neg	N	Y	Neg
I086	23	M	Neg	N	22	26	Neg					40	Neg	Y	Neg	N	Y	Neg
I087	31	M	Neg	N	30	34	Neg	36	Neg			38	Neg	Y	Neg	N	Y	Neg
I088	19	M	Neg	N	8	8	Neg					36	Neg	Y	Neg	Y	Y	Neg
I089	19	M	Neg	N	12							36	Neg	Y	Neg	Y	Y	Neg
I090	19	M	Neg	N	24							34	Neg	Y	Neg	Y	Y	Neg
I091	25	M	Neg	N	32	34	Neg	36	Neg			38	Neg	Y	Neg	N	Y	Neg
I092	17	S	Neg	N	26	30	Neg	32	Neg	36	Neg	38	Neg	Y	Neg	N	Y	Neg
I093	14	S		N	34	36	Neg	36	Neg			36	Neg	Y	Neg	N	Y	Neg
I094	17	S		N	20	26	Neg	30	Neg	34	Neg	36	Neg	Y	Neg	N	Y	Neg
I095	17	S		N	20	24	Neg	28	Neg	32	Neg	34	Neg	Y	Neg	H	Y	Neg
I096	15	S		N	28	30	Neg	32	Neg	36	Neg	36	Neg	Y	Neg	H	Y	Neg
I097	15	S	Neg	N	28	32	Neg	34	Neg	36	Neg	40	Neg	Y	Neg	H	Y	Neg
I098	17	S	Neg	N	18	22	Neg	34	Neg	36	Neg				Neg	H	Y	Neg
I099	16	S	Neg	N	28	38	Neg	34	Neg			38	Neg	N	Neg	N	N	Neg
I100	17	S	Neg	N	34	34	Neg	36	Neg			40	Neg	N	Neg	N	N	Neg
I101	16	S	Neg	N	20	24	Neg
I102	17	S	Neg	N	24	28									Neg	H	Y	Neg
I103	15	S	Neg	N	20							35	Neg	N	Neg	N	N	Neg
J001	22	M	Neg	N			Neg	36	Neg			36	Neg	N	Neg	Y	N	Neg
J002	26	M	Neg	N	28	32	Neg	36	Neg	38	Neg	39	Neg	Y	Neg	Y	Y	Neg
J003	30	M	Neg	N	36	39	Neg					39	Neg	Y	Neg	Y	Y	Neg
J004	26	M	Neg	N	26	30	Neg	32	Neg			34	Neg	N	Neg	H	Y	Neg
J005	34	M	Neg	N	20	24	Neg	29	Neg	30	Neg	34	Neg	N	Neg	H	Y	Neg
J006	17	M	Neg	N	24	28	Neg	30	Neg	34	Neg	34	Neg	N	Neg	Y	Y	Neg
J007	21	M		N	24	28	Neg	32	Neg	36	Neg	38	Neg	N	Neg	N	N	Neg
J008	16	M		N	20	32		34	Neg	36	Neg	38	Neg	N	Neg	N	N	Neg
J009	34	M	Neg	N	30	36		36	Neg			36	Neg	N	Neg	N	N	Neg
J010	16	S	Neg	N	28	32		34	Neg	36	Neg			N	Neg	N	N	Neg
J011	17	S	Neg	N	26	28	Neg	32	Neg			38	Neg	N	Neg	N	N	Neg
J012	21	M	Neg	N	16	20	Neg	30	Neg					N	Neg	N	Y	Neg
J013	23	M	Neg	N	13	24	Neg	26	Neg	36	Neg			N	Neg	N	N	Neg
J014	29	M	Neg	N	28	32	Neg	36	Neg					N	Neg	N	N	Neg
J015	28	M	Neg	N	28	32	Neg	36	Neg					N	Neg	N	N	Neg
J016	18	M	Neg	N	20	22	Neg	26	Neg	30	Neg	34	Neg	N	Neg	H	Y	Neg
J017	21	M	Neg	N	18	22	Neg	26	Neg	30	Neg	36	Neg	N	Neg	H	Y	Neg
J018	20	M	Neg	N	24	26	Neg	30	Neg					N	Neg		Y	Neg
J019	16	S	Neg	N	28	32	Neg	36	Neg					N	Neg	N	Y	Neg
J020	35	M	Neg	N	8	12	Neg	16	Neg					N	Neg	N	N	Neg
J021	23	S	Neg	N	16	20	Neg	24	Neg	28	Neg	36	Neg	N	Neg	H	N	Neg
J022	16	S	Neg	N	26	28	Neg
J023	23	M	Neg	N	18	20	Neg	24	Neg					N	Neg	N	N	Neg
J024	26	M	Neg	N	24	28	Neg							N
J025	21	M	Neg	N	34	35	Neg	36	Neg	38	Neg	39	Neg	N	Neg		N	Neg
J026	35	M	Neg	N	28	30	Neg	34		36	Neg	36	Neg	N	Neg	H	Y	Neg
J027	20	M	Neg	N	25	28	Neg	31	Neg	24	Neg	36	Neg	N	Neg		N	Neg
J028	17	M	Neg	N	20	24	Neg	24	Neg	26	Neg	38	Neg	N	Neg	Y	N	Neg
J029	25	M	Neg	N	16	20	Neg	26	Neg	30	Neg	36	Neg	N	Neg	Y	N	Neg
J030	27	M	Neg	N	20	24	Neg	28	Neg	32	Neg	36	Neg	N	Neg	N	N	Neg
J031	25	M	Neg	N	14	20	Neg	24	Neg	28	Neg	34	Neg	N	Neg	H	Y	Neg
J032	32	M	Neg	N	24	34	Neg	36	Neg	38	Neg	38	Neg	N	Neg	N	Y	Neg
J033	20	M	Neg	N	22	24	Neg	28	Neg	32	Neg	36	Neg	N	Neg	Y	N	Neg
J034	24	M	Neg	N	24	26	Neg	30	Neg	34	Neg	34	Neg	N	Neg	H	Y	Neg
J035	21	M	Neg	N	28	30	Neg	34	Neg	38	Neg	38	Neg	N	Neg	H	Y	Neg
J036	14	S	Neg	N	28	20	Neg	24	Neg	28	Neg	34	Neg	N	Neg	H	Y	Neg
J037	17	S	Neg	N	26	28	Neg	32	Neg	36	Neg	36	Neg	N	Neg	H	Y	Neg
J038	16	M	Neg	N	12	16	Neg	20	Neg	28	Neg	34	Neg	Y	Neg	H	Y	Neg
J039	19	M	Neg	N	12	16	Neg	20	Neg	24	_
J040	20	M	Neg	N	20	22	Neg	24	Neg	28	Neg	34	Neg	N	Neg	H	Y	Neg
J041	20	M	Neg	N	18	20	Neg	24	Neg	28	Neg	34	Neg	N	Neg	H	Y	Neg
J042	15	S	Neg	N	16	24	Neg	26	Neg	28	Neg	36	Neg	N	Neg	Y	N	Neg
J043	16	M	Neg	N	26	28	Neg	32	Neg	34	Neg	34	Neg	N	Neg	H	Y	Neg
J044	15	S	Neg	N	16	20	Neg	24	Neg	28	Neg	38	Neg	Y	Neg	Y	N	Neg
J045	18	S	Neg	N	22	24	Neg	28	Neg	30	Neg	36	Neg	N	Neg	Y	N	Neg
J046	22	M	Neg	N	20	22	Neg	24	Neg	28	Neg	36	Neg	N	Neg	Y	N	Neg
J047	21	M	Neg	N	24	26	Neg	28	Neg	30	Neg	38	Neg	N	Neg	Y	N	Neg
J048	20	M	Neg	N	30	32	Neg	34	Neg	36	Neg	36	Neg	N	Neg	Y	N	Neg
J049	19	M	Neg	N	20	22	Neg	24	Neg	28	Neg	40	Neg	N	Neg	Y	N	Neg
J050	26	M	Neg	N	28	30	Neg	32	Neg	34	Neg	35	Neg	N	Neg	Y	N	Neg
J051	26	M	Neg	N	24	26	Neg	28	Neg	30	Neg	36	Neg	N	Neg	Y	N
J052	19	M	Neg	N	28
J053	19	M	Neg	N	28	30	Neg	32	Neg	36	Neg	38	Neg	N	Neg	Y	N
J054	30	M	Neg	N	22	24	Neg	28	Neg	32	Neg	36	Neg	N	Neg	H	Y	Neg
J055	20	M	Neg	N	28	30	Neg	34	Neg	36	Neg	38	Neg	N	Neg	H	Y	Neg
J056	20	M	Neg	N	29	24	Neg	28	Neg	30	Neg	34	Neg	N	Neg	H	Y	Neg
J057	29	M	Neg	N	20	22	Neg	24	Neg	28	Neg	34	Neg	N	Neg	H	Y	Neg
J058	25	M	Neg	N	18	24	Neg	26	Neg	30	Neg	38	Neg	Y	Neg	Y	N
J059	18	S	Neg	N	24	28	Neg	32	Neg	34	Neg	36	Neg	N	Neg	H	Y	Neg
J060	20	M	Neg	N	18	22	Neg	26	Neg	30	Neg	34	Neg	N	Neg	H	Y	Neg
J061	20	M	Neg	N	16	20	Neg	24	Neg	32	Neg	36	Neg	N	Neg	H	Y	Neg
J062	25	M	Neg	N	18	22	Neg	26	Neg	30	Neg	34	Neg	N	Neg	H	Y	Neg
J063	19	M	Neg	N	20	24	Neg	28	Neg	32	Neg	36	Neg	N	Neg	H	Y	Neg
J064	20	M	Neg	N	24	28	Neg	32	Neg	36	Neg	38	Neg	N	Neg	H	Y	Neg
J065	34	M	Neg	N	24	26	Neg	30	Neg	32	Neg	34	Neg	Y	Neg	Y	N
J066	26	M	Neg	N	20	24	Neg	26	Neg	30	Neg	34	Neg	N	Neg	H	Y	Neg
J067	20	S	Neg	N	16	20	Neg	24	Neg	30	Neg	35	Neg	N	Neg	H	Y	Neg
J068	20	S	Neg	N	20	24	Neg	28	Neg	32	Neg	39	Neg	N	Neg	H	Y	Neg
J069	31	M	Neg	N	24	28	Neg	32	Neg	36	Neg	36	Neg	N	Neg	H	Y	Neg
J070	22	M	Neg	N	22	24	Neg	26	Neg	28	Neg	36	Neg	N	Neg	Y	N
J071	26	M	Neg	N	22	24	Neg	28	Neg	30	Neg	34	Neg	N	Neg	H	Y	Neg
J072	33	M	Neg	N	24	26	Neg	28	Neg	34	Neg	36	Neg	N	Neg	Y	Y	Neg
J073	17	S	Neg	N	18													Neg
J074	19	M	Neg	N	16	18	Neg	22	Neg	26	Neg	30	Neg	N	Neg	Y	N	Neg
J075	28	M	Neg	N	24	28	Neg	30	Neg	32	Neg	34	Neg	N	Neg	Y	N	Neg
J076	20	M	Neg	N	20	24	Neg	28	Neg	32	Neg	36	Neg	N	Neg	Y	N	Neg
J077	27	M	Neg	N	26	28	Neg	32	Neg	34	Neg	38	Neg	N	Neg	N	Y	Neg
J078	28	M	Neg	N	18	22	Neg	28	Neg	30	Neg	34	Neg	N	Neg	Y	N	Neg
J079	18	M	Neg	N	26	28	Neg	30	Neg	32	Neg	34	Neg	N	Neg	Y	N	Neg
J080	34	M	Neg	N	20	24	Neg	26	Neg	28	Neg	36	Neg	N	Neg	Y	N	Neg
J081	32	M	Neg	N	22	28	Neg	30	Neg	32	Neg	38	Neg	N	Neg	Y	N	Neg
J082	29	M	Neg	N	24	28	Neg	32	Neg	36	Neg	36	Neg	N	Neg	H		Neg
J083	19	M	Neg	N	20	24	Neg	28	Neg	32	Neg	34	Neg	N	Neg	H	N	Neg
J084	23	M	Neg	N	20	22	Neg	26	Neg	28	Neg	34	Neg	N	Neg	Y	N	Neg
J085	25	M	Neg	N	28	32	Neg	36	Neg			36	Neg	N	Neg	H	N	Neg
J086	28	M	Neg	N	30	32	Neg	36	Neg			36	Neg	N	Neg	H	N	Neg
J087	22	M	Neg	N	16	32	Neg	26	Neg	30		34	Neg	N	Neg	H	N	Neg
J088	25	M	Neg	N	28	24	Neg	36	Neg			36	Neg	N	Neg	H	N	Neg
J089	32	M	Neg	N	24	32	Neg	30	Neg	34	Neg	36	Neg	N	Neg	H	N	Neg
J090	28	M	Neg	N	20	28	Neg	28	Neg	30	Neg	34	Neg	N	Neg	Y	Y	Neg
J091	18	M	Neg	N	24	26	Neg	30	Neg					N	Neg	H	N	Neg
J092	22	M	Neg	N	14	18	Neg	20	Neg	24	Neg	34	Neg	N	Neg	Y	Y	Neg
J093	30	M	Neg	N	12	16	Neg	20	Neg	24	Neg	38	Neg	N	Neg	H	N	Neg
J094	22	M	Neg	N	20	24	Neg	28	Neg	32	Neg	36	Neg	N	Neg	H	N	Neg
J095	17	M		N	24	28	Neg	30	Neg	32	Neg	38	Neg	N	Neg	Y	N	Neg
J096	32	M	Neg	N	24	28	Neg	30	Neg	32	Neg	34	Neg	N	Neg	N	N	Neg
J097	22	M	Neg	N	18	20	Neg	24	Neg	32	Neg	36	Neg	N	Neg	H	H	Neg
J098	21	M	Neg	N	20	26	Neg	30	Neg	34	Neg	36	Neg	N	Neg	N	N	Neg
J099	24	M	Neg	N	16	20	Neg	22	Neg	26	Neg	34	Neg	N	Neg	H	N	Neg
J100	21	M	Neg	N	16	20	Neg	22	_
J101	29	M	Neg	N	14	18	Neg	20	Neg	24	Neg	34	Neg	N	Neg	H	N	Neg
J102	27	M	Neg	N	24	26	Neg	28	Neg	32	Neg	36	Neg	N	Neg	H	N	Neg
J103	19	S	Neg	N	24	26	Neg	28	Neg	32	Neg	34	Neg	N	Neg	H	N	Neg
J104	27	M	Neg	N	20	22	Neg	24	Neg	28	Neg	38	Neg	N	Neg	N	N	Neg
J105	22	M	Neg	N	22	24	Neg	28	Neg	32	Neg	36	Neg	N	Neg	N	N	Neg
J106	19	S		N	28	32	Neg	36	Neg			38	Neg	N	Neg	NH	Y	Neg
J107	17	S	Neg	N	20							39	Neg	N	Neg	NH	Y	Neg
